# Supplementary material for: Synthesis, crystal structure, and properties of methyl-substituted coronene amide analogue
Source: RSC Adv. 2022 Sep 16;12(40):26411–7. doi: 10.1039/d2ra04035b (PMC9479769; doi:10.1039/d2ra04035b)
Supplement: RA-012-D2RA04035B-s002 [file RA-012-D2RA04035B-s002.cif]

# Electronic Supplementary Material (ESI) for RSC Advances.
# This journal is © The Royal Society of Chemistry 2022

####################################################################### 
# 
# This file contains crystal structure data downloaded from the 
# Cambridge Structural Database (CSD) hosted by the Cambridge 
# Crystallographic Data Centre (CCDC).
# 
# Full information about CCDC data access policies and citation 
# guidelines are available at http://www.ccdc.cam.ac.uk/access/V1 
# 
# Audit and citation data items may have been added by the CCDC. 
# Please retain this information to preserve the provenance of 
# this file and to allow appropriate attribution of the data. 
# 
#######################################################################

data_kkw_ayo210825_01_DCM-nHx
_database_code_depnum_ccdc_archive 'CCDC 2130884'
loop_
_audit_author_name
_audit_author_address
'Shoko Kikkawa'
;Toho University
Japan
;
_audit_update_record             
;
2021-12-25 deposited with the CCDC.	2022-09-09 downloaded from the CCDC.
;

#==============================================================================
# CHEMICAL DATA

_chemical_formula_sum            'C36 H39 N3 O3'
_chemical_formula_moiety         'C36 H39 N3 O3'
_chemical_formula_weight         561.72
_chemical_melting_point          ?
_chemical_absolute_configuration unk

#==============================================================================
# CRYSTAL DATA
_space_group_crystal_system      monoclinic
_space_group_name_H-M_alt        'P 1 21 1'
_space_group_name_Hall           'P 2yb'
_space_group_IT_number           4
loop_
_space_group_symop_id
_space_group_symop_operation_xyz
1 +X,+Y,+Z
2 -X,1/2+Y,-Z
#------------------------------------------------------------------------------
_cell_length_a                   11.26590(10)
_cell_length_b                   25.57580(10)
_cell_length_c                   11.44520(10)
_cell_angle_alpha                90.0000
_cell_angle_beta                 116.5650(10)
_cell_angle_gamma                90.0000
_cell_volume                     2949.60(5)
_cell_formula_units_Z            4
_cell_measurement_reflns_used    32191
_cell_measurement_theta_min      3.46
_cell_measurement_theta_max      73.17
_cell_measurement_temperature    93
#------------------------------------------------------------------------------
_exptl_crystal_description       platelet
_exptl_crystal_colour            colorless
_exptl_crystal_size_max          0.225
_exptl_crystal_size_mid          0.158
_exptl_crystal_size_min          0.030
_exptl_crystal_density_diffrn    1.265
_exptl_crystal_density_meas      ?
_exptl_crystal_density_method    'not measured'
_exptl_crystal_F_000             1200.00
_exptl_absorpt_coefficient_mu    0.637
_exptl_absorpt_correction_type   multi-scan
_exptl_absorpt_process_details   
;
CrysAlisPro 1.171.38.43 (Rigaku Oxford Diffraction, 2015)
Empirical absorption correction using spherical harmonics,
 implemented in SCALE3 ABSPACK scaling algorithm.
;
_exptl_absorpt_correction_T_min  0.838
_exptl_absorpt_correction_T_max  0.981

#==============================================================================
# EXPERIMENTAL DATA

_diffrn_ambient_temperature      93
_diffrn_radiation_type           'Cu K\a'
_diffrn_radiation_wavelength     1.54184
_diffrn_measurement_device_type  'Rigaku XtaLAB P200'
_diffrn_measurement_method       \w
_diffrn_detector_area_resol_mean 5.811
_diffrn_reflns_number            39543
_diffrn_reflns_av_unetI/netI     0.0169
_diffrn_reflns_av_R_equivalents  0.0225
_diffrn_reflns_theta_max         68.228
_diffrn_reflns_theta_min         3.456
_diffrn_reflns_theta_full        67.684
_diffrn_measured_fraction_theta_max 0.975
_diffrn_measured_fraction_theta_full 0.975
_diffrn_reflns_Laue_measured_fraction_max 0.975
_diffrn_reflns_Laue_measured_fraction_full 0.975
_diffrn_reflns_point_group_measured_fraction_max 0.956
_diffrn_reflns_point_group_measured_fraction_full 0.958
_diffrn_reflns_limit_h_min       -13
_diffrn_reflns_limit_h_max       13
_diffrn_reflns_limit_k_min       -30
_diffrn_reflns_limit_k_max       30
_diffrn_reflns_limit_l_min       -13
_diffrn_reflns_limit_l_max       13
_diffrn_standards_number         0
_diffrn_standards_interval_count .
_diffrn_standards_decay_%        ?
_reflns_number_total             10360
_reflns_number_gt                10048
_reflns_threshold_expression     F^2^>2.0\s(F^2^)
_reflns_Friedel_coverage         0.916
_reflns_Friedel_fraction_max     0.937
_reflns_Friedel_fraction_full    0.939

#==============================================================================
# REFINEMENT DATA

_refine_special_details          
;
    Refinement was performed using all reflections. The weighted 
    R-factor (wR) and goodness of fit (S) are based on F^2^.
    R-factor (gt) are based on F. The threshold expression of
    F^2^ > 2.0 sigma(F^2^) is used only for calculating R-factor (gt).
;
_refine_ls_structure_factor_coef Fsqd
_refine_ls_R_factor_all          0.0391
_refine_ls_R_factor_gt           0.0383
_refine_ls_wR_factor_ref         0.1035
_refine_ls_wR_factor_gt          0.1029
_refine_ls_number_restraints     7
_refine_ls_hydrogen_treatment    mixed
_refine_ls_number_reflns         10360
_refine_ls_number_parameters     823
_refine_ls_goodness_of_fit_ref   1.041
_refine_ls_weighting_scheme      calc
_refine_ls_weighting_details     
'w = 1/[\s^2^(Fo^2^)+(0.0773P)^2^+0.3718P] where P=(Fo^2^+2Fc^2^)/3'
_atom_sites_solution_hydrogens   geom
_atom_sites_solution_primary     direct
_atom_sites_solution_secondary   difmap
_refine_ls_shift/su_max          0.001
_refine_diff_density_max         0.38
_refine_diff_density_min         -0.29
_refine_ls_extinction_method     none
_refine_ls_extinction_coef       ?
_refine_ls_abs_structure_details 
;
 Flack x determined using 4678 quotients [(I+)-(I-)]/[(I+)+(I-)]
 (Parsons, Flack and Wagner, Acta Cryst. B69 (2013) 249-259).
;
_refine_ls_abs_structure_Flack   0.55(3)

loop_
_atom_type_symbol
_atom_type_description
_atom_type_scat_dispersion_real
_atom_type_scat_dispersion_imag
_atom_type_scat_source
O O 0.0492 0.0322
;
International Tables for Crystallography
(Vol. C, Tables 4.2.6.8 and 6.1.1.4)
;
N N 0.0311 0.0180
;
International Tables for Crystallography
(Vol. C, Tables 4.2.6.8 and 6.1.1.4)
;
C C 0.0181 0.0091
;
International Tables for Crystallography
(Vol. C, Tables 4.2.6.8 and 6.1.1.4)
;
H H 0.0000 0.0000
;
International Tables for Crystallography
(Vol. C, Table 6.1.1.4)
;

#==============================================================================
# ATOMIC COORDINATES AND THERMAL PARAMETERS

loop_
_atom_site_label
_atom_site_type_symbol
_atom_site_fract_x
_atom_site_fract_y
_atom_site_fract_z
_atom_site_U_iso_or_equiv
_atom_site_adp_type
_atom_site_occupancy
_atom_site_site_symmetry_order
_atom_site_calc_flag
_atom_site_refinement_flags_posn
_atom_site_refinement_flags_adp
_atom_site_refinement_flags_occupancy
_atom_site_disorder_assembly
_atom_site_disorder_group
O6 O -0.01398(17) 0.15347(6) -0.00447(16) 0.0222(3) Uani 1 1 d . . . . .
O12 O 0.32390(18) 0.45295(6) -0.00750(16) 0.0259(4) Uani 1 1 d . . . . .
O18 O 0.4465(2) 0.31441(7) 0.71856(16) 0.0310(4) Uani 1 1 d . . . . .
O45 O 0.18360(17) 0.85626(6) 0.46305(15) 0.0221(3) Uani 1 1 d . . . . .
O51 O 0.53253(18) 0.56521(7) 0.42254(16) 0.0277(4) Uani 1 1 d . . . . .
O57 O 0.67258(17) 0.69117(6) 1.16989(15) 0.0229(4) Uani 1 1 d . . . . .
N5 N 0.08997(19) 0.17696(7) 0.21152(18) 0.0163(4) Uani 1 1 d . . . . .
N11 N 0.20455(19) 0.37721(7) -0.06348(18) 0.0187(4) Uani 1 1 d . . . . .
N17 N 0.4545(2) 0.36726(7) 0.56187(19) 0.0209(4) Uani 1 1 d . . . . .
N44 N 0.30175(19) 0.83213(7) 0.67733(18) 0.0165(4) Uani 1 1 d . . . . .
N50 N 0.4013(2) 0.63716(7) 0.37906(18) 0.0197(4) Uani 1 1 d . . . . .
N56 N 0.67857(19) 0.64087(7) 1.00732(18) 0.0163(4) Uani 1 1 d . . . . .
C1 C 0.3450(2) 0.28196(9) 0.5032(2) 0.0179(4) Uani 1 1 d . . . . .
C2 C 0.3078(2) 0.23499(9) 0.5388(2) 0.0190(5) Uani 1 1 d . . . . .
H2 H 0.342(3) 0.2280(10) 0.638(3) 0.021(7) Uiso 1 1 d . . . . .
C3 C 0.2279(2) 0.19789(8) 0.4491(2) 0.0178(4) Uani 1 1 d . . . . .
C4 C 0.1792(2) 0.20961(8) 0.3134(2) 0.0159(4) Uani 1 1 d . . . . .
C6 C 0.0588(2) 0.18460(8) 0.0801(2) 0.0171(4) Uani 1 1 d . . . . .
C7 C 0.1080(2) 0.23175(8) 0.0452(2) 0.0171(4) Uani 1 1 d . . . . .
C8 C 0.0825(2) 0.24068(9) -0.0842(2) 0.0184(4) Uani 1 1 d . . . . .
H8 H 0.036(3) 0.2147(12) -0.154(3) 0.032(8) Uiso 1 1 d . . . . .
C9 C 0.1198(2) 0.28659(9) -0.1246(2) 0.0180(4) Uani 1 1 d . . . . .
C10 C 0.1785(2) 0.32673(8) -0.0308(2) 0.0167(4) Uani 1 1 d . . . . .
C12 C 0.2958(2) 0.41133(8) 0.0279(2) 0.0191(5) Uani 1 1 d . . . . .
C13 C 0.3486(2) 0.39655(9) 0.1657(2) 0.0180(4) Uani 1 1 d . . . . .
C14 C 0.4426(2) 0.42773(9) 0.2621(2) 0.0200(5) Uani 1 1 d . . . . .
H14 H 0.483(3) 0.4568(12) 0.238(3) 0.026(7) Uiso 1 1 d . . . . .
C15 C 0.4900(2) 0.41738(8) 0.3949(2) 0.0193(5) Uani 1 1 d . . . . .
C16 C 0.4300(2) 0.37542(8) 0.4315(2) 0.0175(4) Uani 1 1 d . . . . .
C18 C 0.4196(3) 0.32082(9) 0.6031(2) 0.0220(5) Uani 1 1 d . . . . .
C19 C 0.3036(2) 0.29271(8) 0.3715(2) 0.0155(4) Uani 1 1 d . . . . .
C20 C 0.2217(2) 0.25660(8) 0.2763(2) 0.0153(4) Uani 1 1 d . . . . .
C21 C 0.1820(2) 0.26806(8) 0.1409(2) 0.0148(4) Uani 1 1 d . . . . .
C22 C 0.2191(2) 0.31558(8) 0.1029(2) 0.0162(4) Uani 1 1 d . . . . .
C23 C 0.3031(2) 0.35136(8) 0.2007(2) 0.0161(4) Uani 1 1 d . . . . .
C24 C 0.3454(2) 0.34065(8) 0.3350(2) 0.0164(4) Uani 1 1 d . . . . .
C25 C 0.2064(3) 0.14848(9) 0.5107(2) 0.0227(5) Uani 1 1 d . . . . .
H25A H 0.232313 0.117977 0.475594 0.027 Uiso 1 1 calc R U . . .
H25B H 0.112520 0.145613 0.490788 0.027 Uiso 1 1 calc R U . . .
H25C H 0.260574 0.149948 0.605628 0.027 Uiso 1 1 calc R U . . .
C26 C 0.0088(2) 0.13655(8) 0.2348(2) 0.0190(4) Uani 1 1 d . . . . .
H26A H 0.067226 0.114494 0.309549 0.023 Uiso 1 1 calc R U . . .
H26B H -0.032520 0.113788 0.156807 0.023 Uiso 1 1 calc R U . . .
C27 C -0.0997(2) 0.16041(9) 0.2633(2) 0.0218(5) Uani 1 1 d . . . . .
H27 H -0.057310 0.183935 0.340944 0.026 Uiso 1 1 calc R U . . .
C28 C -0.1724(3) 0.11639(11) 0.2961(3) 0.0329(6) Uani 1 1 d . . . . .
H28A H -0.212714 0.092580 0.221380 0.039 Uiso 1 1 calc R U . . .
H28B H -0.241750 0.131401 0.315238 0.039 Uiso 1 1 calc R U . . .
H28C H -0.109005 0.097054 0.372457 0.039 Uiso 1 1 calc R U . . .
C29 C -0.1975(3) 0.19250(10) 0.1475(2) 0.0282(5) Uani 1 1 d . . . . .
H29A H -0.241537 0.169673 0.071309 0.034 Uiso 1 1 calc R U . . .
H29B H -0.149512 0.220201 0.127244 0.034 Uiso 1 1 calc R U . . .
H29C H -0.264171 0.208190 0.169724 0.034 Uiso 1 1 calc R U . . .
C30 C 0.1063(3) 0.28703(9) -0.2625(2) 0.0222(5) Uani 1 1 d . . . . .
H30A H 0.110781 0.251122 -0.290190 0.027 Uiso 1 1 calc R U . . .
H30B H 0.178555 0.307676 -0.264779 0.027 Uiso 1 1 calc R U . . .
H30C H 0.020892 0.302583 -0.321775 0.027 Uiso 1 1 calc R U . . .
C31 C 0.1206(2) 0.40244(9) -0.1907(2) 0.0214(5) Uani 1 1 d . . . . .
H31A H 0.069732 0.375215 -0.255200 0.026 Uiso 1 1 calc R U . . .
H31B H 0.178402 0.420345 -0.222673 0.026 Uiso 1 1 calc R U . . .
C32 C 0.0239(2) 0.44217(9) -0.1807(2) 0.0215(5) Uani 1 1 d . . . . .
H32 H 0.074401 0.466750 -0.107071 0.026 Uiso 1 1 calc R U . . .
C33 C -0.0823(3) 0.41465(10) -0.1545(3) 0.0272(5) Uani 1 1 d . . . . .
H33A H -0.039539 0.393847 -0.074407 0.033 Uiso 1 1 calc R U . . .
H33B H -0.134886 0.391655 -0.228096 0.033 Uiso 1 1 calc R U . . .
H33C H -0.140441 0.440817 -0.144179 0.033 Uiso 1 1 calc R U . . .
C34 C -0.0373(3) 0.47316(9) -0.3090(2) 0.0256(5) Uani 1 1 d . . . . .
H34A H -0.082699 0.449082 -0.382218 0.031 Uiso 1 1 calc R U . . .
H34B H 0.032990 0.491673 -0.320385 0.031 Uiso 1 1 calc R U . . .
H34C H -0.101179 0.498524 -0.306212 0.031 Uiso 1 1 calc R U . . .
C35 C 0.6094(2) 0.44817(9) 0.4868(2) 0.0255(5) Uani 1 1 d . . . . .
H35A H 0.656895 0.461558 0.439259 0.031 Uiso 1 1 calc R U . . .
H35B H 0.668486 0.425458 0.558113 0.031 Uiso 1 1 calc R U . . .
H35C H 0.580506 0.477527 0.522912 0.031 Uiso 1 1 calc R U . . .
C36 C 0.4858(3) 0.41131(10) 0.6546(2) 0.0322(6) Uani 1 1 d D . . . .
H36B H 0.572744 0.426493 0.671174 0.012(11) Uiso 0.5 1 calc R . P A 1
H36A H 0.492094 0.398395 0.738754 0.06(2) Uiso 0.5 1 calc R . P A 1
H36C H 0.556675 0.399779 0.739907 0.042(18) Uiso 0.5 1 calc R . P B 2
H36D H 0.522683 0.440110 0.623045 0.07(3) Uiso 0.5 1 calc R . P B 2
C37A C 0.3703(5) 0.45674(18) 0.5956(4) 0.0226(10) Uani 0.5 1 d D . P C 1
H37A H 0.389024 0.483783 0.542916 0.027 Uiso 0.5 1 calc R U P C 1
C38 C 0.2454(5) 0.4403(2) 0.5401(4) 0.0792(16) Uani 1 1 d D . . . .
H38A H 0.231542 0.415967 0.598976 0.119 Uiso 0.5 1 calc R U P C 1
H38B H 0.226773 0.422487 0.457875 0.119 Uiso 0.5 1 calc R U P C 1
H38C H 0.185775 0.470314 0.522447 0.119 Uiso 0.5 1 calc R U P C 1
H38D H 0.259677 0.468109 0.488799 0.119 Uiso 0.5 1 calc R U P C 2
H38E H 0.172820 0.450220 0.560590 0.119 Uiso 0.5 1 calc R U P C 2
H38F H 0.222536 0.407756 0.489572 0.119 Uiso 0.5 1 calc R U P C 2
C39A C 0.4287(8) 0.4762(2) 0.7717(8) 0.0485(18) Uani 0.5 1 d D . P C 1
H39A H 0.497226 0.451754 0.828336 0.073 Uiso 0.5 1 calc R U P C 1
H39B H 0.353649 0.475408 0.793034 0.073 Uiso 0.5 1 calc R U P C 1
H39C H 0.465630 0.511660 0.785157 0.073 Uiso 0.5 1 calc R U P C 1
C39B C 0.3924(7) 0.4965(2) 0.7024(6) 0.0337(13) Uani 0.5 1 d D . P C 2
H39D H 0.485188 0.507470 0.735208 0.051 Uiso 0.5 1 calc R U P C 2
H39E H 0.360661 0.505077 0.767008 0.051 Uiso 0.5 1 calc R U P C 2
H39F H 0.338072 0.514788 0.620372 0.051 Uiso 0.5 1 calc R U P C 2
C40 C 0.5610(2) 0.72445(8) 0.9562(2) 0.0167(4) Uani 1 1 d . . . . .
C41 C 0.5269(2) 0.77100(8) 0.9971(2) 0.0171(4) Uani 1 1 d . . . . .
H41 H 0.565(3) 0.7761(10) 1.092(3) 0.016(6) Uiso 1 1 d . . . . .
C42 C 0.4469(2) 0.80887(8) 0.9113(2) 0.0174(4) Uani 1 1 d . . . . .
C43 C 0.3929(2) 0.79875(8) 0.7743(2) 0.0156(4) Uani 1 1 d . . . . .
C45 C 0.2620(2) 0.82545(8) 0.5436(2) 0.0174(4) Uani 1 1 d . . . . .
C46 C 0.3121(2) 0.77997(8) 0.5034(2) 0.0183(4) Uani 1 1 d . . . . .
C47 C 0.2821(2) 0.77270(9) 0.3724(2) 0.0194(5) Uani 1 1 d . . . . .
H47 H 0.240(3) 0.7998(11) 0.314(3) 0.022(7) Uiso 1 1 d . . . . .
C48 C 0.3167(2) 0.72768(9) 0.3271(2) 0.0201(5) Uani 1 1 d . . . . .
C49 C 0.3770(2) 0.68653(8) 0.4178(2) 0.0182(4) Uani 1 1 d . . . . .
C51 C 0.5001(2) 0.60409(9) 0.4640(2) 0.0210(5) Uani 1 1 d . . . . .
C52 C 0.5549(2) 0.61622(9) 0.6035(2) 0.0190(5) Uani 1 1 d . . . . .
C53 C 0.6492(2) 0.58389(8) 0.6954(2) 0.0191(5) Uani 1 1 d . . . . .
H53 H 0.686(3) 0.5561(11) 0.666(3) 0.025(7) Uiso 1 1 d . . . . .
C54 C 0.6988(2) 0.59079(8) 0.8297(2) 0.0182(4) Uani 1 1 d . . . . .
C55 C 0.6453(2) 0.63263(8) 0.8745(2) 0.0155(4) Uani 1 1 d . . . . .
C57 C 0.6414(2) 0.68560(8) 1.0529(2) 0.0174(4) Uani 1 1 d . . . . .
C58 C 0.5160(2) 0.71525(8) 0.8233(2) 0.0148(4) Uani 1 1 d . . . . .
C59 C 0.4322(2) 0.75240(8) 0.7326(2) 0.0167(4) Uani 1 1 d . . . . .
C60 C 0.3879(2) 0.74274(8) 0.5955(2) 0.0158(4) Uani 1 1 d . . . . .
C61 C 0.4231(2) 0.69624(8) 0.5527(2) 0.0177(4) Uani 1 1 d . . . . .
C62 C 0.5099(2) 0.65957(8) 0.6461(2) 0.0160(4) Uani 1 1 d . . . . .
C63 C 0.5567(2) 0.66840(8) 0.7814(2) 0.0160(4) Uani 1 1 d . . . . .
C64 C 0.4324(3) 0.85852(9) 0.9763(2) 0.0221(5) Uani 1 1 d . . . . .
H64A H 0.455684 0.888776 0.938139 0.027 Uiso 1 1 calc R U . . .
H64B H 0.491816 0.856963 1.070171 0.027 Uiso 1 1 calc R U . . .
H64C H 0.340472 0.861896 0.962616 0.027 Uiso 1 1 calc R U . . .
C65 C 0.2207(2) 0.87051(8) 0.7071(2) 0.0190(5) Uani 1 1 d . . . . .
H65A H 0.174397 0.893700 0.630765 0.023 Uiso 1 1 calc R U . . .
H65B H 0.279738 0.892474 0.781804 0.023 Uiso 1 1 calc R U . . .
C66 C 0.1181(2) 0.84388(9) 0.7404(2) 0.0236(5) Uani 1 1 d . . . . .
H66 H 0.165666 0.819215 0.814689 0.028 Uiso 1 1 calc R U . . .
C67 C 0.0488(3) 0.88525(12) 0.7844(3) 0.0355(6) Uani 1 1 d . . . . .
H67A H 0.005550 0.910853 0.714333 0.043 Uiso 1 1 calc R U . . .
H67B H 0.114433 0.903001 0.862533 0.043 Uiso 1 1 calc R U . . .
H67C H -0.017949 0.868433 0.804675 0.043 Uiso 1 1 calc R U . . .
C68 C 0.0188(3) 0.81252(11) 0.6238(3) 0.0317(6) Uani 1 1 d . . . . .
H68A H 0.066212 0.785913 0.599416 0.038 Uiso 1 1 calc R U . . .
H68B H -0.028216 0.836094 0.549789 0.038 Uiso 1 1 calc R U . . .
H68C H -0.045301 0.795480 0.647567 0.038 Uiso 1 1 calc R U . . .
C69 C 0.2995(3) 0.72744(10) 0.1879(2) 0.0249(5) Uani 1 1 d . . . . .
H69A H 0.368426 0.705593 0.182710 0.030 Uiso 1 1 calc R U . . .
H69B H 0.306977 0.763236 0.161348 0.030 Uiso 1 1 calc R U . . .
H69C H 0.211851 0.713334 0.129569 0.030 Uiso 1 1 calc R U . . .
C70 C 0.3076(2) 0.61206(9) 0.2546(2) 0.0225(5) Uani 1 1 d . . . . .
H70A H 0.357621 0.598758 0.208341 0.027 Uiso 1 1 calc R U . . .
H70B H 0.243390 0.638462 0.197956 0.027 Uiso 1 1 calc R U . . .
C71 C 0.2320(3) 0.56674(10) 0.2786(2) 0.0300(6) Uani 1 1 d . . . . .
H71 H 0.297041 0.544021 0.349357 0.036 Uiso 1 1 calc R U . . .
C72 C 0.1664(3) 0.53456(11) 0.1532(3) 0.0414(7) Uani 1 1 d . . . . .
H72A H 0.108131 0.557141 0.081145 0.050 Uiso 1 1 calc R U . . .
H72B H 0.114104 0.506324 0.165190 0.050 Uiso 1 1 calc R U . . .
H72C H 0.235050 0.519574 0.132781 0.050 Uiso 1 1 calc R U . . .
C73 C 0.1315(3) 0.58714(13) 0.3219(3) 0.0442(7) Uani 1 1 d . . . . .
H73A H 0.087207 0.557609 0.340639 0.053 Uiso 1 1 calc R U . . .
H73B H 0.065369 0.608599 0.252296 0.053 Uiso 1 1 calc R U . . .
H73C H 0.176968 0.608386 0.400908 0.053 Uiso 1 1 calc R U . . .
C74 C 0.8121(2) 0.55513(9) 0.9129(2) 0.0236(5) Uani 1 1 d . . . . .
H74A H 0.886145 0.576093 0.975323 0.028 Uiso 1 1 calc R U . . .
H74B H 0.841162 0.535440 0.856880 0.028 Uiso 1 1 calc R U . . .
H74C H 0.782516 0.530734 0.960582 0.028 Uiso 1 1 calc R U . . .
C75 C 0.7318(2) 0.59822(9) 1.1045(2) 0.0218(5) Uani 1 1 d . . . . .
H75A H 0.755159 0.612374 1.192607 0.026 Uiso 1 1 calc R U . . .
H75B H 0.813842 0.584314 1.104546 0.026 Uiso 1 1 calc R U . . .
C76 C 0.6315(3) 0.55373(9) 1.0750(3) 0.0288(5) Uani 1 1 d . . . . .
H76 H 0.607941 0.539649 0.985775 0.035 Uiso 1 1 calc R U . . .
C77 C 0.5057(3) 0.57273(12) 1.0796(4) 0.0436(7) Uani 1 1 d . . . . .
H77A H 0.442177 0.543838 1.057295 0.052 Uiso 1 1 calc R U . . .
H77B H 0.466554 0.601266 1.016823 0.052 Uiso 1 1 calc R U . . .
H77C H 0.527468 0.585326 1.167760 0.052 Uiso 1 1 calc R U . . .
C78 C 0.6959(4) 0.51041(12) 1.1751(4) 0.0507(9) Uani 1 1 d . . . . .
H78A H 0.633210 0.481378 1.156561 0.061 Uiso 1 1 calc R U . . .
H78B H 0.719970 0.524005 1.262893 0.061 Uiso 1 1 calc R U . . .
H78C H 0.775804 0.497981 1.170198 0.061 Uiso 1 1 calc R U . . .
C37B C 0.3811(6) 0.4317(2) 0.6758(6) 0.0359(13) Uani 0.5 1 d D . P C 2
H37B H 0.365825 0.411699 0.743009 0.043 Uiso 0.5 1 calc R U P C 2

loop_
_atom_site_aniso_label
_atom_site_aniso_U_11
_atom_site_aniso_U_22
_atom_site_aniso_U_33
_atom_site_aniso_U_23
_atom_site_aniso_U_13
_atom_site_aniso_U_12
O6 0.0262(9) 0.0210(8) 0.0172(8) -0.0032(6) 0.0078(7) -0.0047(6)
O12 0.0303(9) 0.0237(8) 0.0224(8) 0.0059(7) 0.0106(8) -0.0057(7)
O18 0.0485(12) 0.0272(9) 0.0128(8) -0.0001(7) 0.0096(8) -0.0086(8)
O45 0.0271(9) 0.0205(7) 0.0164(8) 0.0027(6) 0.0076(7) 0.0035(7)
O51 0.0296(10) 0.0275(9) 0.0209(8) -0.0070(7) 0.0067(8) 0.0080(7)
O57 0.0325(9) 0.0215(8) 0.0115(7) 0.0010(6) 0.0070(7) 0.0042(7)
N5 0.0176(9) 0.0161(8) 0.0155(9) 0.0001(7) 0.0078(8) -0.0012(7)
N11 0.0225(10) 0.0195(9) 0.0138(9) 0.0027(7) 0.0078(8) 0.0004(7)
N17 0.0262(11) 0.0180(9) 0.0152(9) -0.0010(7) 0.0064(9) -0.0043(8)
N44 0.0197(10) 0.0160(8) 0.0156(9) -0.0002(7) 0.0096(8) -0.0004(7)
N50 0.0218(10) 0.0208(9) 0.0162(9) -0.0036(7) 0.0080(8) 0.0009(8)
N56 0.0172(9) 0.0165(8) 0.0134(9) 0.0022(7) 0.0054(8) 0.0001(7)
C1 0.0193(11) 0.0196(10) 0.0139(11) 0.0003(8) 0.0066(10) 0.0003(9)
C2 0.0211(12) 0.0215(11) 0.0138(11) 0.0015(8) 0.0073(10) 0.0017(9)
C3 0.0194(11) 0.0192(10) 0.0172(11) 0.0020(9) 0.0103(10) 0.0014(9)
C4 0.0174(11) 0.0160(10) 0.0150(11) -0.0020(8) 0.0080(10) 0.0011(8)
C6 0.0164(11) 0.0186(10) 0.0155(10) -0.0004(8) 0.0066(9) 0.0021(8)
C7 0.0158(11) 0.0198(10) 0.0152(11) -0.0003(8) 0.0064(9) 0.0023(8)
C8 0.0185(11) 0.0208(11) 0.0150(11) -0.0007(9) 0.0068(10) 0.0012(8)
C9 0.0165(11) 0.0229(11) 0.0129(10) 0.0002(8) 0.0051(9) 0.0020(8)
C10 0.0170(11) 0.0198(10) 0.0145(10) 0.0024(8) 0.0082(9) 0.0031(8)
C12 0.0195(11) 0.0214(11) 0.0180(11) 0.0027(9) 0.0097(10) 0.0000(9)
C13 0.0164(11) 0.0196(10) 0.0175(11) 0.0018(8) 0.0071(10) 0.0012(8)
C14 0.0191(12) 0.0191(10) 0.0226(12) 0.0027(9) 0.0099(10) -0.0005(9)
C15 0.0181(12) 0.0169(10) 0.0215(11) -0.0007(8) 0.0076(10) -0.0004(8)
C16 0.0189(11) 0.0184(10) 0.0139(11) 0.0012(8) 0.0063(9) 0.0037(8)
C18 0.0282(13) 0.0196(11) 0.0153(11) 0.0024(9) 0.0072(10) -0.0010(9)
C19 0.0153(11) 0.0173(10) 0.0142(10) -0.0003(8) 0.0069(9) 0.0021(8)
C20 0.0141(10) 0.0182(10) 0.0149(11) 0.0003(8) 0.0077(9) 0.0015(8)
C21 0.0139(10) 0.0184(10) 0.0135(10) -0.0008(8) 0.0073(9) 0.0033(8)
C22 0.0164(11) 0.0185(10) 0.0155(10) 0.0003(8) 0.0085(9) 0.0017(8)
C23 0.0153(11) 0.0171(10) 0.0160(11) 0.0019(8) 0.0071(10) 0.0031(8)
C24 0.0144(11) 0.0186(10) 0.0169(11) -0.0007(8) 0.0077(10) 0.0001(8)
C25 0.0264(13) 0.0235(11) 0.0155(10) 0.0028(9) 0.0070(10) -0.0029(9)
C26 0.0214(11) 0.0162(10) 0.0198(11) 0.0005(8) 0.0095(10) -0.0030(9)
C27 0.0226(12) 0.0259(11) 0.0185(11) 0.0019(9) 0.0107(10) -0.0017(9)
C28 0.0291(14) 0.0411(15) 0.0329(14) 0.0059(11) 0.0178(12) -0.0069(11)
C29 0.0236(13) 0.0369(13) 0.0274(13) 0.0058(11) 0.0145(11) 0.0070(11)
C30 0.0301(13) 0.0211(11) 0.0148(11) 0.0008(8) 0.0097(10) 0.0019(9)
C31 0.0285(13) 0.0218(11) 0.0147(10) 0.0037(8) 0.0104(10) 0.0019(9)
C32 0.0259(13) 0.0185(11) 0.0172(11) 0.0003(8) 0.0071(10) 0.0011(9)
C33 0.0314(14) 0.0282(12) 0.0264(13) 0.0028(10) 0.0168(11) 0.0041(10)
C34 0.0288(13) 0.0217(11) 0.0234(12) 0.0032(9) 0.0090(11) 0.0022(10)
C35 0.0238(13) 0.0220(11) 0.0266(12) -0.0002(9) 0.0076(11) -0.0045(9)
C36 0.0532(18) 0.0284(12) 0.0152(11) -0.0068(10) 0.0154(12) -0.0190(12)
C37A 0.038(3) 0.021(2) 0.020(2) -0.0067(19) 0.023(2) -0.0042(19)
C38 0.102(4) 0.100(3) 0.044(2) 0.011(2) 0.040(2) 0.064(3)
C39A 0.087(6) 0.023(3) 0.059(5) -0.021(3) 0.054(5) -0.018(3)
C39B 0.054(4) 0.030(3) 0.030(3) -0.009(2) 0.031(3) -0.009(3)
C40 0.0184(11) 0.0172(10) 0.0154(11) -0.0001(8) 0.0085(9) -0.0026(9)
C41 0.0198(12) 0.0183(10) 0.0138(11) -0.0015(8) 0.0080(10) -0.0021(8)
C42 0.0206(12) 0.0174(10) 0.0162(10) -0.0004(8) 0.0100(9) -0.0022(8)
C43 0.0163(11) 0.0163(10) 0.0166(11) 0.0006(8) 0.0094(9) -0.0023(8)
C45 0.0190(11) 0.0172(10) 0.0155(11) 0.0014(8) 0.0074(10) -0.0009(8)
C46 0.0191(11) 0.0189(11) 0.0177(11) -0.0011(9) 0.0090(10) -0.0026(9)
C47 0.0209(12) 0.0199(11) 0.0156(11) 0.0018(9) 0.0066(10) -0.0007(9)
C48 0.0215(12) 0.0232(11) 0.0150(11) -0.0023(9) 0.0076(10) -0.0030(9)
C49 0.0182(11) 0.0206(10) 0.0167(10) -0.0019(9) 0.0086(9) -0.0013(9)
C51 0.0202(12) 0.0240(11) 0.0178(11) -0.0034(9) 0.0074(10) 0.0008(9)
C52 0.0194(12) 0.0202(10) 0.0172(11) -0.0017(8) 0.0081(10) -0.0017(8)
C53 0.0198(12) 0.0179(10) 0.0209(11) -0.0044(9) 0.0103(10) -0.0008(8)
C54 0.0192(12) 0.0178(10) 0.0181(11) 0.0008(8) 0.0088(10) -0.0019(8)
C55 0.0158(11) 0.0160(10) 0.0150(10) -0.0007(8) 0.0071(9) -0.0039(8)
C57 0.0182(11) 0.0181(10) 0.0164(11) -0.0002(8) 0.0081(9) -0.0024(8)
C58 0.0128(10) 0.0171(10) 0.0154(10) 0.0002(8) 0.0072(9) -0.0018(8)
C59 0.0176(11) 0.0178(10) 0.0164(11) 0.0003(8) 0.0090(10) -0.0036(8)
C60 0.0146(11) 0.0182(10) 0.0158(11) -0.0015(8) 0.0080(9) -0.0027(8)
C61 0.0196(11) 0.0182(10) 0.0171(11) -0.0019(9) 0.0098(10) -0.0034(9)
C62 0.0157(11) 0.0170(10) 0.0172(11) -0.0012(8) 0.0091(10) -0.0016(8)
C63 0.0159(11) 0.0166(10) 0.0167(11) -0.0006(8) 0.0082(10) -0.0051(8)
C64 0.0299(13) 0.0207(10) 0.0146(11) -0.0016(9) 0.0088(10) 0.0032(9)
C65 0.0249(12) 0.0147(10) 0.0189(11) -0.0002(8) 0.0111(10) 0.0030(9)
C66 0.0232(12) 0.0279(11) 0.0241(12) -0.0031(9) 0.0145(11) -0.0011(9)
C67 0.0309(14) 0.0463(16) 0.0360(15) -0.0089(12) 0.0210(13) 0.0044(12)
C68 0.0267(14) 0.0387(14) 0.0337(14) -0.0090(11) 0.0170(12) -0.0094(11)
C69 0.0326(14) 0.0272(11) 0.0148(11) 0.0005(9) 0.0105(10) 0.0007(10)
C70 0.0233(12) 0.0252(11) 0.0154(11) -0.0053(9) 0.0054(10) 0.0009(9)
C71 0.0270(14) 0.0247(12) 0.0250(12) 0.0009(10) -0.0003(11) -0.0017(10)
C72 0.0319(16) 0.0279(13) 0.0427(17) -0.0102(12) -0.0028(14) 0.0022(11)
C73 0.0402(17) 0.0527(18) 0.0430(17) -0.0063(14) 0.0215(15) -0.0161(14)
C74 0.0262(13) 0.0215(11) 0.0230(11) 0.0032(9) 0.0110(11) 0.0056(9)
C75 0.0270(12) 0.0199(11) 0.0167(11) 0.0051(9) 0.0081(10) 0.0058(9)
C76 0.0400(15) 0.0201(11) 0.0353(13) 0.0048(10) 0.0250(13) 0.0009(10)
C77 0.0437(18) 0.0317(14) 0.070(2) -0.0008(14) 0.0386(17) -0.0077(12)
C78 0.073(2) 0.0300(14) 0.064(2) 0.0191(14) 0.043(2) 0.0085(14)
C37B 0.055(4) 0.029(3) 0.035(3) -0.007(2) 0.030(3) -0.002(2)

#==============================================================================
_computing_data_collection       'CrysAlisPro 1.171.38.43 (Rigaku OD, 2015)'
_computing_cell_refinement       'CrysAlisPro 1.171.38.43 (Rigaku OD, 2015)'
_computing_data_reduction        'CrysAlisPro 1.171.38.43 (Rigaku OD, 2015)'
_computing_structure_solution    'SHELXT Version 2018/2 (Sheldrick, 2014)'
_computing_structure_refinement  'SHELXL Version 2018/3 (Sheldrick, 2008)'
_computing_publication_material  'CrystalStructure 4.3 (Rigaku, 2019)'
_computing_molecular_graphics    'CrystalStructure 4.3'

#==============================================================================
# MOLECULAR GEOMETRY

_geom_special_details            
;
 All esds (except the esd in the dihedral angle between two l.s. planes)
 are estimated using the full covariance matrix.  The cell esds are taken
 into account individually in the estimation of esds in distances, angles
 and torsion angles; correlations between esds in cell parameters are only
 used when they are defined by crystal symmetry.  An approximate (isotropic)
 treatment of cell esds is used for estimating esds involving l.s. planes.
;

loop_
_geom_bond_atom_site_label_1
_geom_bond_atom_site_label_2
_geom_bond_distance
_geom_bond_site_symmetry_2
_geom_bond_publ_flag
O6 C6 1.238(3) . ?
O12 C12 1.230(3) . ?
O18 C18 1.227(3) . ?
O45 C45 1.234(3) . ?
O51 C51 1.226(3) . ?
O57 C57 1.231(3) . ?
N5 C6 1.397(3) . ?
N5 C4 1.421(3) . ?
N5 C26 1.480(3) . ?
N11 C12 1.397(3) . ?
N11 C10 1.411(3) . ?
N11 C31 1.483(3) . ?
N17 C18 1.398(3) . ?
N17 C16 1.407(3) . ?
N17 C36 1.479(3) . ?
N44 C45 1.400(3) . ?
N44 C43 1.413(3) . ?
N44 C65 1.481(3) . ?
N50 C51 1.390(3) . ?
N50 C49 1.405(3) . ?
N50 C70 1.487(3) . ?
N56 C57 1.397(3) . ?
N56 C55 1.409(3) . ?
N56 C75 1.480(3) . ?
C1 C19 1.391(3) . ?
C1 C2 1.392(3) . ?
C1 C18 1.464(3) . ?
C2 C3 1.392(3) . ?
C2 H2 1.04(3) . ?
C3 C4 1.429(3) . ?
C3 C25 1.518(3) . ?
C4 C20 1.426(3) . ?
C6 C7 1.456(3) . ?
C7 C21 1.393(3) . ?
C7 C8 1.396(3) . ?
C8 C9 1.394(3) . ?
C8 H8 0.99(3) . ?
C9 C10 1.417(3) . ?
C9 C30 1.517(3) . ?
C10 C22 1.417(3) . ?
C12 C13 1.464(3) . ?
C13 C14 1.390(3) . ?
C13 C23 1.394(3) . ?
C14 C15 1.392(3) . ?
C14 H14 0.97(3) . ?
C15 C16 1.427(3) . ?
C15 C35 1.507(3) . ?
C16 C24 1.406(3) . ?
C19 C20 1.411(3) . ?
C19 C24 1.442(3) . ?
C20 C21 1.438(3) . ?
C21 C22 1.415(3) . ?
C22 C23 1.428(3) . ?
C23 C24 1.417(3) . ?
C25 H25A 0.9800 . ?
C25 H25B 0.9800 . ?
C25 H25C 0.9800 . ?
C26 C27 1.528(3) . ?
C26 H26A 0.9900 . ?
C26 H26B 0.9900 . ?
C27 C29 1.529(3) . ?
C27 C28 1.533(3) . ?
C27 H27 1.0000 . ?
C28 H28A 0.9800 . ?
C28 H28B 0.9800 . ?
C28 H28C 0.9800 . ?
C29 H29A 0.9800 . ?
C29 H29B 0.9800 . ?
C29 H29C 0.9800 . ?
C30 H30A 0.9800 . ?
C30 H30B 0.9800 . ?
C30 H30C 0.9800 . ?
C31 C32 1.531(3) . ?
C31 H31A 0.9900 . ?
C31 H31B 0.9900 . ?
C32 C33 1.529(3) . ?
C32 C34 1.534(3) . ?
C32 H32 1.0000 . ?
C33 H33A 0.9800 . ?
C33 H33B 0.9800 . ?
C33 H33C 0.9800 . ?
C34 H34A 0.9800 . ?
C34 H34B 0.9800 . ?
C34 H34C 0.9800 . ?
C35 H35A 0.9800 . ?
C35 H35B 0.9800 . ?
C35 H35C 0.9800 . ?
C36 C37B 1.406(6) . ?
C36 C37A 1.647(6) . ?
C36 H36B 0.9900 . ?
C36 H36A 0.9900 . ?
C36 H36C 0.9900 . ?
C36 H36D 0.9900 . ?
C37A C38 1.327(7) . ?
C37A C39A 1.886(8) . ?
C37A H37A 1.0000 . ?
C38 C37B 1.635(8) . ?
C38 H38A 0.9800 . ?
C38 H38B 0.9800 . ?
C38 H38C 0.9800 . ?
C38 H38D 0.9800 . ?
C38 H38E 0.9800 . ?
C38 H38F 0.9800 . ?
C39A H39A 0.9800 . ?
C39A H39B 0.9800 . ?
C39A H39C 0.9800 . ?
C39B C37B 1.681(7) . ?
C39B H39D 0.9800 . ?
C39B H39E 0.9800 . ?
C39B H39F 0.9800 . ?
C40 C58 1.392(3) . ?
C40 C41 1.395(3) . ?
C40 C57 1.461(3) . ?
C41 C42 1.387(3) . ?
C41 H41 0.98(3) . ?
C42 C43 1.429(3) . ?
C42 C64 1.517(3) . ?
C43 C59 1.421(3) . ?
C45 C46 1.455(3) . ?
C46 C60 1.393(3) . ?
C46 C47 1.394(3) . ?
C47 C48 1.388(3) . ?
C47 H47 0.93(3) . ?
C48 C49 1.420(3) . ?
C48 C69 1.517(3) . ?
C49 C61 1.414(3) . ?
C51 C52 1.465(3) . ?
C52 C53 1.385(3) . ?
C52 C62 1.394(3) . ?
C53 C54 1.393(3) . ?
C53 H53 0.96(3) . ?
C54 C55 1.431(3) . ?
C54 C74 1.510(3) . ?
C55 C63 1.421(3) . ?
C58 C59 1.413(3) . ?
C58 C63 1.440(3) . ?
C59 C60 1.439(3) . ?
C60 C61 1.409(3) . ?
C61 C62 1.430(3) . ?
C62 C63 1.413(3) . ?
C64 H64A 0.9800 . ?
C64 H64B 0.9800 . ?
C64 H64C 0.9800 . ?
C65 C66 1.529(3) . ?
C65 H65A 0.9900 . ?
C65 H65B 0.9900 . ?
C66 C67 1.528(3) . ?
C66 C68 1.530(3) . ?
C66 H66 1.0000 . ?
C67 H67A 0.9800 . ?
C67 H67B 0.9800 . ?
C67 H67C 0.9800 . ?
C68 H68A 0.9800 . ?
C68 H68B 0.9800 . ?
C68 H68C 0.9800 . ?
C69 H69A 0.9800 . ?
C69 H69B 0.9800 . ?
C69 H69C 0.9800 . ?
C70 C71 1.535(3) . ?
C70 H70A 0.9900 . ?
C70 H70B 0.9900 . ?
C71 C73 1.517(4) . ?
C71 C72 1.528(4) . ?
C71 H71 1.0000 . ?
C72 H72A 0.9800 . ?
C72 H72B 0.9800 . ?
C72 H72C 0.9800 . ?
C73 H73A 0.9800 . ?
C73 H73B 0.9800 . ?
C73 H73C 0.9800 . ?
C74 H74A 0.9800 . ?
C74 H74B 0.9800 . ?
C74 H74C 0.9800 . ?
C75 C76 1.532(3) . ?
C75 H75A 0.9900 . ?
C75 H75B 0.9900 . ?
C76 C77 1.521(4) . ?
C76 C78 1.525(4) . ?
C76 H76 1.0000 . ?
C77 H77A 0.9800 . ?
C77 H77B 0.9800 . ?
C77 H77C 0.9800 . ?
C78 H78A 0.9800 . ?
C78 H78B 0.9800 . ?
C78 H78C 0.9800 . ?
C37B H37B 1.0000 . ?

loop_
_geom_angle_atom_site_label_1
_geom_angle_atom_site_label_2
_geom_angle_atom_site_label_3
_geom_angle
_geom_angle_site_symmetry_1
_geom_angle_site_symmetry_3
_geom_angle_publ_flag
C6 N5 C4 123.09(18) . . ?
C6 N5 C26 114.39(18) . . ?
C4 N5 C26 122.02(17) . . ?
C12 N11 C10 122.96(18) . . ?
C12 N11 C31 113.33(17) . . ?
C10 N11 C31 122.77(18) . . ?
C18 N17 C16 122.21(19) . . ?
C18 N17 C36 114.71(18) . . ?
C16 N17 C36 121.28(18) . . ?
C45 N44 C43 123.37(18) . . ?
C45 N44 C65 113.83(18) . . ?
C43 N44 C65 121.74(16) . . ?
C51 N50 C49 122.31(18) . . ?
C51 N50 C70 114.25(18) . . ?
C49 N50 C70 122.35(19) . . ?
C57 N56 C55 123.08(18) . . ?
C57 N56 C75 114.29(17) . . ?
C55 N56 C75 121.55(17) . . ?
C19 C1 C2 119.3(2) . . ?
C19 C1 C18 120.6(2) . . ?
C2 C1 C18 119.99(19) . . ?
C3 C2 C1 123.5(2) . . ?
C3 C2 H2 119.4(15) . . ?
C1 C2 H2 117.1(15) . . ?
C2 C3 C4 117.76(19) . . ?
C2 C3 C25 114.17(19) . . ?
C4 C3 C25 128.1(2) . . ?
N5 C4 C20 117.36(18) . . ?
N5 C4 C3 123.72(19) . . ?
C20 C4 C3 118.91(19) . . ?
O6 C6 N5 120.75(19) . . ?
O6 C6 C7 121.26(19) . . ?
N5 C6 C7 117.89(19) . . ?
C21 C7 C8 119.5(2) . . ?
C21 C7 C6 120.30(19) . . ?
C8 C7 C6 120.2(2) . . ?
C9 C8 C7 122.7(2) . . ?
C9 C8 H8 115.5(17) . . ?
C7 C8 H8 121.8(17) . . ?
C8 C9 C10 117.81(19) . . ?
C8 C9 C30 116.55(19) . . ?
C10 C9 C30 125.4(2) . . ?
N11 C10 C22 117.73(19) . . ?
N11 C10 C9 122.96(18) . . ?
C22 C10 C9 119.24(19) . . ?
O12 C12 N11 120.4(2) . . ?
O12 C12 C13 122.5(2) . . ?
N11 C12 C13 117.00(18) . . ?
C14 C13 C23 119.7(2) . . ?
C14 C13 C12 120.4(2) . . ?
C23 C13 C12 119.9(2) . . ?
C13 C14 C15 122.8(2) . . ?
C13 C14 H14 120.1(17) . . ?
C15 C14 H14 117.0(17) . . ?
C14 C15 C16 117.5(2) . . ?
C14 C15 C35 116.7(2) . . ?
C16 C15 C35 125.5(2) . . ?
C24 C16 N17 118.81(19) . . ?
C24 C16 C15 119.26(19) . . ?
N17 C16 C15 121.9(2) . . ?
O18 C18 N17 120.4(2) . . ?
O18 C18 C1 122.0(2) . . ?
N17 C18 C1 117.59(19) . . ?
C1 C19 C20 119.6(2) . . ?
C1 C19 C24 119.2(2) . . ?
C20 C19 C24 121.19(19) . . ?
C19 C20 C4 120.79(18) . . ?
C19 C20 C21 118.67(19) . . ?
C4 C20 C21 120.54(19) . . ?
C7 C21 C22 119.09(19) . . ?
C7 C21 C20 119.98(19) . . ?
C22 C21 C20 120.91(19) . . ?
C21 C22 C10 120.50(19) . . ?
C21 C22 C23 119.52(19) . . ?
C10 C22 C23 119.92(19) . . ?
C13 C23 C24 118.9(2) . . ?
C13 C23 C22 120.4(2) . . ?
C24 C23 C22 120.68(19) . . ?
C16 C24 C23 120.73(19) . . ?
C16 C24 C19 120.30(19) . . ?
C23 C24 C19 118.94(19) . . ?
C3 C25 H25A 109.5 . . ?
C3 C25 H25B 109.5 . . ?
H25A C25 H25B 109.5 . . ?
C3 C25 H25C 109.5 . . ?
H25A C25 H25C 109.5 . . ?
H25B C25 H25C 109.5 . . ?
N5 C26 C27 112.18(18) . . ?
N5 C26 H26A 109.2 . . ?
C27 C26 H26A 109.2 . . ?
N5 C26 H26B 109.2 . . ?
C27 C26 H26B 109.2 . . ?
H26A C26 H26B 107.9 . . ?
C26 C27 C29 111.36(18) . . ?
C26 C27 C28 108.96(19) . . ?
C29 C27 C28 110.5(2) . . ?
C26 C27 H27 108.7 . . ?
C29 C27 H27 108.7 . . ?
C28 C27 H27 108.7 . . ?
C27 C28 H28A 109.5 . . ?
C27 C28 H28B 109.5 . . ?
H28A C28 H28B 109.5 . . ?
C27 C28 H28C 109.5 . . ?
H28A C28 H28C 109.5 . . ?
H28B C28 H28C 109.5 . . ?
C27 C29 H29A 109.5 . . ?
C27 C29 H29B 109.5 . . ?
H29A C29 H29B 109.5 . . ?
C27 C29 H29C 109.5 . . ?
H29A C29 H29C 109.5 . . ?
H29B C29 H29C 109.5 . . ?
C9 C30 H30A 109.5 . . ?
C9 C30 H30B 109.5 . . ?
H30A C30 H30B 109.5 . . ?
C9 C30 H30C 109.5 . . ?
H30A C30 H30C 109.5 . . ?
H30B C30 H30C 109.5 . . ?
N11 C31 C32 112.20(17) . . ?
N11 C31 H31A 109.2 . . ?
C32 C31 H31A 109.2 . . ?
N11 C31 H31B 109.2 . . ?
C32 C31 H31B 109.2 . . ?
H31A C31 H31B 107.9 . . ?
C33 C32 C31 110.77(19) . . ?
C33 C32 C34 111.7(2) . . ?
C31 C32 C34 107.54(18) . . ?
C33 C32 H32 108.9 . . ?
C31 C32 H32 108.9 . . ?
C34 C32 H32 108.9 . . ?
C32 C33 H33A 109.5 . . ?
C32 C33 H33B 109.5 . . ?
H33A C33 H33B 109.5 . . ?
C32 C33 H33C 109.5 . . ?
H33A C33 H33C 109.5 . . ?
H33B C33 H33C 109.5 . . ?
C32 C34 H34A 109.5 . . ?
C32 C34 H34B 109.5 . . ?
H34A C34 H34B 109.5 . . ?
C32 C34 H34C 109.5 . . ?
H34A C34 H34C 109.5 . . ?
H34B C34 H34C 109.5 . . ?
C15 C35 H35A 109.5 . . ?
C15 C35 H35B 109.5 . . ?
H35A C35 H35B 109.5 . . ?
C15 C35 H35C 109.5 . . ?
H35A C35 H35C 109.5 . . ?
H35B C35 H35C 109.5 . . ?
C37B C36 N17 117.2(3) . . ?
N17 C36 C37A 110.6(2) . . ?
N17 C36 H36B 109.5 . . ?
C37A C36 H36B 109.5 . . ?
N17 C36 H36A 109.5 . . ?
C37A C36 H36A 109.5 . . ?
H36B C36 H36A 108.1 . . ?
C37B C36 H36C 108.0 . . ?
N17 C36 H36C 108.0 . . ?
C37B C36 H36D 108.0 . . ?
N17 C36 H36D 108.0 . . ?
H36C C36 H36D 107.2 . . ?
C38 C37A C36 116.5(4) . . ?
C38 C37A C39A 112.6(4) . . ?
C36 C37A C39A 85.1(3) . . ?
C38 C37A H37A 113.2 . . ?
C36 C37A H37A 113.2 . . ?
C39A C37A H37A 113.2 . . ?
C37A C38 H38A 109.5 . . ?
C37A C38 H38B 109.5 . . ?
H38A C38 H38B 109.5 . . ?
C37A C38 H38C 109.5 . . ?
H38A C38 H38C 109.5 . . ?
H38B C38 H38C 109.5 . . ?
C37B C38 H38D 109.5 . . ?
C37B C38 H38E 109.5 . . ?
H38D C38 H38E 109.5 . . ?
C37B C38 H38F 109.5 . . ?
H38D C38 H38F 109.5 . . ?
H38E C38 H38F 109.5 . . ?
C37A C39A H39A 109.5 . . ?
C37A C39A H39B 109.5 . . ?
H39A C39A H39B 109.5 . . ?
C37A C39A H39C 109.5 . . ?
H39A C39A H39C 109.5 . . ?
H39B C39A H39C 109.5 . . ?
C37B C39B H39D 109.5 . . ?
C37B C39B H39E 109.5 . . ?
H39D C39B H39E 109.5 . . ?
C37B C39B H39F 109.5 . . ?
H39D C39B H39F 109.5 . . ?
H39E C39B H39F 109.5 . . ?
C58 C40 C41 119.4(2) . . ?
C58 C40 C57 120.80(19) . . ?
C41 C40 C57 119.80(19) . . ?
C42 C41 C40 123.21(19) . . ?
C42 C41 H41 121.0(15) . . ?
C40 C41 H41 115.7(15) . . ?
C41 C42 C43 118.29(19) . . ?
C41 C42 C64 114.53(18) . . ?
C43 C42 C64 127.1(2) . . ?
N44 C43 C59 117.80(18) . . ?
N44 C43 C42 123.77(19) . . ?
C59 C43 C42 118.43(19) . . ?
O45 C45 N44 120.7(2) . . ?
O45 C45 C46 121.60(19) . . ?
N44 C45 C46 117.62(19) . . ?
C60 C46 C47 119.6(2) . . ?
C60 C46 C45 120.04(19) . . ?
C47 C46 C45 120.3(2) . . ?
C48 C47 C46 122.6(2) . . ?
C48 C47 H47 119.0(17) . . ?
C46 C47 H47 118.3(17) . . ?
C47 C48 C49 117.7(2) . . ?
C47 C48 C69 118.1(2) . . ?
C49 C48 C69 124.0(2) . . ?
N50 C49 C61 118.31(19) . . ?
N50 C49 C48 122.22(19) . . ?
C61 C49 C48 119.3(2) . . ?
O51 C51 N50 120.5(2) . . ?
O51 C51 C52 122.7(2) . . ?
N50 C51 C52 116.68(19) . . ?
C53 C52 C62 119.0(2) . . ?
C53 C52 C51 120.5(2) . . ?
C62 C52 C51 120.5(2) . . ?
C52 C53 C54 123.7(2) . . ?
C52 C53 H53 119.1(17) . . ?
C54 C53 H53 117.2(17) . . ?
C53 C54 C55 117.7(2) . . ?
C53 C54 C74 115.34(19) . . ?
C55 C54 C74 126.74(19) . . ?
N56 C55 C63 118.16(18) . . ?
N56 C55 C54 123.17(19) . . ?
C63 C55 C54 118.66(19) . . ?
O57 C57 N56 120.9(2) . . ?
O57 C57 C40 121.6(2) . . ?
N56 C57 C40 117.51(18) . . ?
C40 C58 C59 119.13(19) . . ?
C40 C58 C63 119.37(19) . . ?
C59 C58 C63 121.50(19) . . ?
C58 C59 C43 121.35(19) . . ?
C58 C59 C60 118.55(19) . . ?
C43 C59 C60 120.09(19) . . ?
C46 C60 C61 119.12(19) . . ?
C46 C60 C59 120.24(19) . . ?
C61 C60 C59 120.6(2) . . ?
C60 C61 C49 120.3(2) . . ?
C60 C61 C62 119.92(19) . . ?
C49 C61 C62 119.70(19) . . ?
C52 C62 C63 119.6(2) . . ?
C52 C62 C61 119.63(19) . . ?
C63 C62 C61 120.64(19) . . ?
C62 C63 C55 120.81(19) . . ?
C62 C63 C58 118.68(19) . . ?
C55 C63 C58 120.48(19) . . ?
C42 C64 H64A 109.5 . . ?
C42 C64 H64B 109.5 . . ?
H64A C64 H64B 109.5 . . ?
C42 C64 H64C 109.5 . . ?
H64A C64 H64C 109.5 . . ?
H64B C64 H64C 109.5 . . ?
N44 C65 C66 112.03(17) . . ?
N44 C65 H65A 109.2 . . ?
C66 C65 H65A 109.2 . . ?
N44 C65 H65B 109.2 . . ?
C66 C65 H65B 109.2 . . ?
H65A C65 H65B 107.9 . . ?
C67 C66 C65 109.2(2) . . ?
C67 C66 C68 111.6(2) . . ?
C65 C66 C68 110.82(19) . . ?
C67 C66 H66 108.4 . . ?
C65 C66 H66 108.4 . . ?
C68 C66 H66 108.4 . . ?
C66 C67 H67A 109.5 . . ?
C66 C67 H67B 109.5 . . ?
H67A C67 H67B 109.5 . . ?
C66 C67 H67C 109.5 . . ?
H67A C67 H67C 109.5 . . ?
H67B C67 H67C 109.5 . . ?
C66 C68 H68A 109.5 . . ?
C66 C68 H68B 109.5 . . ?
H68A C68 H68B 109.5 . . ?
C66 C68 H68C 109.5 . . ?
H68A C68 H68C 109.5 . . ?
H68B C68 H68C 109.5 . . ?
C48 C69 H69A 109.5 . . ?
C48 C69 H69B 109.5 . . ?
H69A C69 H69B 109.5 . . ?
C48 C69 H69C 109.5 . . ?
H69A C69 H69C 109.5 . . ?
H69B C69 H69C 109.5 . . ?
N50 C70 C71 111.58(19) . . ?
N50 C70 H70A 109.3 . . ?
C71 C70 H70A 109.3 . . ?
N50 C70 H70B 109.3 . . ?
C71 C70 H70B 109.3 . . ?
H70A C70 H70B 108.0 . . ?
C73 C71 C72 112.0(2) . . ?
C73 C71 C70 110.7(2) . . ?
C72 C71 C70 108.2(2) . . ?
C73 C71 H71 108.6 . . ?
C72 C71 H71 108.6 . . ?
C70 C71 H71 108.6 . . ?
C71 C72 H72A 109.5 . . ?
C71 C72 H72B 109.5 . . ?
H72A C72 H72B 109.5 . . ?
C71 C72 H72C 109.5 . . ?
H72A C72 H72C 109.5 . . ?
H72B C72 H72C 109.5 . . ?
C71 C73 H73A 109.5 . . ?
C71 C73 H73B 109.5 . . ?
H73A C73 H73B 109.5 . . ?
C71 C73 H73C 109.5 . . ?
H73A C73 H73C 109.5 . . ?
H73B C73 H73C 109.5 . . ?
C54 C74 H74A 109.5 . . ?
C54 C74 H74B 109.5 . . ?
H74A C74 H74B 109.5 . . ?
C54 C74 H74C 109.5 . . ?
H74A C74 H74C 109.5 . . ?
H74B C74 H74C 109.5 . . ?
N56 C75 C76 111.8(2) . . ?
N56 C75 H75A 109.3 . . ?
C76 C75 H75A 109.3 . . ?
N56 C75 H75B 109.3 . . ?
C76 C75 H75B 109.3 . . ?
H75A C75 H75B 107.9 . . ?
C77 C76 C78 110.1(2) . . ?
C77 C76 C75 111.2(2) . . ?
C78 C76 C75 108.5(2) . . ?
C77 C76 H76 109.0 . . ?
C78 C76 H76 109.0 . . ?
C75 C76 H76 109.0 . . ?
C76 C77 H77A 109.5 . . ?
C76 C77 H77B 109.5 . . ?
H77A C77 H77B 109.5 . . ?
C76 C77 H77C 109.5 . . ?
H77A C77 H77C 109.5 . . ?
H77B C77 H77C 109.5 . . ?
C76 C78 H78A 109.5 . . ?
C76 C78 H78B 109.5 . . ?
H78A C78 H78B 109.5 . . ?
C76 C78 H78C 109.5 . . ?
H78A C78 H78C 109.5 . . ?
H78B C78 H78C 109.5 . . ?
C36 C37B C38 112.7(4) . . ?
C36 C37B C39B 113.3(4) . . ?
C38 C37B C39B 90.1(4) . . ?
C36 C37B H37B 113.0 . . ?
C38 C37B H37B 113.0 . . ?
C39B C37B H37B 113.0 . . ?

loop_
_geom_torsion_atom_site_label_1
_geom_torsion_atom_site_label_2
_geom_torsion_atom_site_label_3
_geom_torsion_atom_site_label_4
_geom_torsion
_geom_torsion_site_symmetry_1
_geom_torsion_site_symmetry_2
_geom_torsion_site_symmetry_3
_geom_torsion_site_symmetry_4
_geom_torsion_publ_flag
C19 C1 C2 C3 -1.4(3) . . . . ?
C18 C1 C2 C3 174.6(2) . . . . ?
C1 C2 C3 C4 -1.6(3) . . . . ?
C1 C2 C3 C25 176.9(2) . . . . ?
C6 N5 C4 C20 10.0(3) . . . . ?
C26 N5 C4 C20 -161.49(18) . . . . ?
C6 N5 C4 C3 -170.0(2) . . . . ?
C26 N5 C4 C3 18.5(3) . . . . ?
C2 C3 C4 N5 -175.75(19) . . . . ?
C25 C3 C4 N5 5.9(3) . . . . ?
C2 C3 C4 C20 4.3(3) . . . . ?
C25 C3 C4 C20 -174.1(2) . . . . ?
C4 N5 C6 O6 176.08(19) . . . . ?
C26 N5 C6 O6 -11.9(3) . . . . ?
C4 N5 C6 C7 -7.5(3) . . . . ?
C26 N5 C6 C7 164.55(18) . . . . ?
O6 C6 C7 C21 175.5(2) . . . . ?
N5 C6 C7 C21 -0.9(3) . . . . ?
O6 C6 C7 C8 -5.2(3) . . . . ?
N5 C6 C7 C8 178.43(19) . . . . ?
C21 C7 C8 C9 -4.8(3) . . . . ?
C6 C7 C8 C9 175.8(2) . . . . ?
C7 C8 C9 C10 -4.0(3) . . . . ?
C7 C8 C9 C30 170.1(2) . . . . ?
C12 N11 C10 C22 16.9(3) . . . . ?
C31 N11 C10 C22 -151.3(2) . . . . ?
C12 N11 C10 C9 -160.0(2) . . . . ?
C31 N11 C10 C9 31.8(3) . . . . ?
C8 C9 C10 N11 -171.6(2) . . . . ?
C30 C9 C10 N11 14.9(3) . . . . ?
C8 C9 C10 C22 11.5(3) . . . . ?
C30 C9 C10 C22 -162.0(2) . . . . ?
C10 N11 C12 O12 173.3(2) . . . . ?
C31 N11 C12 O12 -17.5(3) . . . . ?
C10 N11 C12 C13 -10.2(3) . . . . ?
C31 N11 C12 C13 158.95(19) . . . . ?
O12 C12 C13 C14 -5.4(3) . . . . ?
N11 C12 C13 C14 178.2(2) . . . . ?
O12 C12 C13 C23 173.6(2) . . . . ?
N11 C12 C13 C23 -2.8(3) . . . . ?
C23 C13 C14 C15 -3.3(3) . . . . ?
C12 C13 C14 C15 175.8(2) . . . . ?
C13 C14 C15 C16 -5.4(3) . . . . ?
C13 C14 C15 C35 168.8(2) . . . . ?
C18 N17 C16 C24 12.7(3) . . . . ?
C36 N17 C16 C24 -151.2(2) . . . . ?
C18 N17 C16 C15 -166.3(2) . . . . ?
C36 N17 C16 C15 29.8(3) . . . . ?
C14 C15 C16 C24 11.8(3) . . . . ?
C35 C15 C16 C24 -161.8(2) . . . . ?
C14 C15 C16 N17 -169.2(2) . . . . ?
C35 C15 C16 N17 17.2(3) . . . . ?
C16 N17 C18 O18 177.5(2) . . . . ?
C36 N17 C18 O18 -17.6(4) . . . . ?
C16 N17 C18 C1 -5.4(3) . . . . ?
C36 N17 C18 C1 159.5(2) . . . . ?
C19 C1 C18 O18 173.0(2) . . . . ?
C2 C1 C18 O18 -3.0(4) . . . . ?
C19 C1 C18 N17 -4.0(3) . . . . ?
C2 C1 C18 N17 179.9(2) . . . . ?
C2 C1 C19 C20 1.7(3) . . . . ?
C18 C1 C19 C20 -174.3(2) . . . . ?
C2 C1 C19 C24 -178.16(19) . . . . ?
C18 C1 C19 C24 5.8(3) . . . . ?
C1 C19 C20 C4 1.0(3) . . . . ?
C24 C19 C20 C4 -179.11(19) . . . . ?
C1 C19 C20 C21 -178.88(19) . . . . ?
C24 C19 C20 C21 1.0(3) . . . . ?
N5 C4 C20 C19 175.97(18) . . . . ?
C3 C4 C20 C19 -4.0(3) . . . . ?
N5 C4 C20 C21 -4.2(3) . . . . ?
C3 C4 C20 C21 175.84(18) . . . . ?
C8 C7 C21 C22 5.9(3) . . . . ?
C6 C7 C21 C22 -174.74(18) . . . . ?
C8 C7 C21 C20 -173.0(2) . . . . ?
C6 C7 C21 C20 6.4(3) . . . . ?
C19 C20 C21 C7 176.09(19) . . . . ?
C4 C20 C21 C7 -3.8(3) . . . . ?
C19 C20 C21 C22 -2.8(3) . . . . ?
C4 C20 C21 C22 177.35(18) . . . . ?
C7 C21 C22 C10 1.7(3) . . . . ?
C20 C21 C22 C10 -179.40(18) . . . . ?
C7 C21 C22 C23 -175.43(19) . . . . ?
C20 C21 C22 C23 3.4(3) . . . . ?
N11 C10 C22 C21 172.38(19) . . . . ?
C9 C10 C22 C21 -10.6(3) . . . . ?
N11 C10 C22 C23 -10.5(3) . . . . ?
C9 C10 C22 C23 166.6(2) . . . . ?
C14 C13 C23 C24 5.4(3) . . . . ?
C12 C13 C23 C24 -173.67(19) . . . . ?
C14 C13 C23 C22 -172.3(2) . . . . ?
C12 C13 C23 C22 8.6(3) . . . . ?
C21 C22 C23 C13 175.29(19) . . . . ?
C10 C22 C23 C13 -1.9(3) . . . . ?
C21 C22 C23 C24 -2.4(3) . . . . ?
C10 C22 C23 C24 -179.53(19) . . . . ?
N17 C16 C24 C23 171.03(19) . . . . ?
C15 C16 C24 C23 -9.9(3) . . . . ?
N17 C16 C24 C19 -10.7(3) . . . . ?
C15 C16 C24 C19 168.34(19) . . . . ?
C13 C23 C24 C16 1.2(3) . . . . ?
C22 C23 C24 C16 178.89(19) . . . . ?
C13 C23 C24 C19 -177.05(19) . . . . ?
C22 C23 C24 C19 0.6(3) . . . . ?
C1 C19 C24 C16 1.7(3) . . . . ?
C20 C19 C24 C16 -178.24(19) . . . . ?
C1 C19 C24 C23 179.92(19) . . . . ?
C20 C19 C24 C23 0.0(3) . . . . ?
C6 N5 C26 C27 -102.3(2) . . . . ?
C4 N5 C26 C27 69.9(3) . . . . ?
N5 C26 C27 C29 62.0(3) . . . . ?
N5 C26 C27 C28 -175.88(19) . . . . ?
C12 N11 C31 C32 -68.6(2) . . . . ?
C10 N11 C31 C32 100.6(2) . . . . ?
N11 C31 C32 C33 -68.6(2) . . . . ?
N11 C31 C32 C34 169.09(19) . . . . ?
C18 N17 C36 C37B -66.8(4) . . . . ?
C16 N17 C36 C37B 98.3(4) . . . . ?
C18 N17 C36 C37A -110.7(3) . . . . ?
C16 N17 C36 C37A 54.3(3) . . . . ?
N17 C36 C37A C38 43.8(4) . . . . ?
N17 C36 C37A C39A 156.6(3) . . . . ?
C58 C40 C41 C42 1.4(3) . . . . ?
C57 C40 C41 C42 -177.5(2) . . . . ?
C40 C41 C42 C43 2.5(3) . . . . ?
C40 C41 C42 C64 -174.7(2) . . . . ?
C45 N44 C43 C59 -8.5(3) . . . . ?
C65 N44 C43 C59 158.98(19) . . . . ?
C45 N44 C43 C42 171.7(2) . . . . ?
C65 N44 C43 C42 -20.7(3) . . . . ?
C41 C42 C43 N44 174.68(19) . . . . ?
C64 C42 C43 N44 -8.5(3) . . . . ?
C41 C42 C43 C59 -5.0(3) . . . . ?
C64 C42 C43 C59 171.8(2) . . . . ?
C43 N44 C45 O45 -178.84(19) . . . . ?
C65 N44 C45 O45 12.8(3) . . . . ?
C43 N44 C45 C46 3.6(3) . . . . ?
C65 N44 C45 C46 -164.84(18) . . . . ?
O45 C45 C46 C60 -172.4(2) . . . . ?
N44 C45 C46 C60 5.1(3) . . . . ?
O45 C45 C46 C47 6.0(3) . . . . ?
N44 C45 C46 C47 -176.44(19) . . . . ?
C60 C46 C47 C48 4.7(3) . . . . ?
C45 C46 C47 C48 -173.7(2) . . . . ?
C46 C47 C48 C49 4.3(3) . . . . ?
C46 C47 C48 C69 -170.2(2) . . . . ?
C51 N50 C49 C61 -20.2(3) . . . . ?
C70 N50 C49 C61 147.2(2) . . . . ?
C51 N50 C49 C48 155.3(2) . . . . ?
C70 N50 C49 C48 -37.4(3) . . . . ?
C47 C48 C49 N50 172.2(2) . . . . ?
C69 C48 C49 N50 -13.7(3) . . . . ?
C47 C48 C49 C61 -12.4(3) . . . . ?
C69 C48 C49 C61 161.7(2) . . . . ?
C49 N50 C51 O51 -168.5(2) . . . . ?
C70 N50 C51 O51 23.1(3) . . . . ?
C49 N50 C51 C52 15.6(3) . . . . ?
C70 N50 C51 C52 -152.7(2) . . . . ?
O51 C51 C52 C53 1.2(4) . . . . ?
N50 C51 C52 C53 176.9(2) . . . . ?
O51 C51 C52 C62 -176.8(2) . . . . ?
N50 C51 C52 C62 -1.1(3) . . . . ?
C62 C52 C53 C54 2.8(3) . . . . ?
C51 C52 C53 C54 -175.3(2) . . . . ?
C52 C53 C54 C55 2.2(3) . . . . ?
C52 C53 C54 C74 -173.3(2) . . . . ?
C57 N56 C55 C63 -7.8(3) . . . . ?
C75 N56 C55 C63 159.66(19) . . . . ?
C57 N56 C55 C54 170.74(19) . . . . ?
C75 N56 C55 C54 -21.8(3) . . . . ?
C53 C54 C55 N56 174.3(2) . . . . ?
C74 C54 C55 N56 -10.8(3) . . . . ?
C53 C54 C55 C63 -7.2(3) . . . . ?
C74 C54 C55 C63 167.8(2) . . . . ?
C55 N56 C57 O57 180.0(2) . . . . ?
C75 N56 C57 O57 11.7(3) . . . . ?
C55 N56 C57 C40 1.8(3) . . . . ?
C75 N56 C57 C40 -166.43(19) . . . . ?
C58 C40 C57 O57 -173.8(2) . . . . ?
C41 C40 C57 O57 5.1(3) . . . . ?
C58 C40 C57 N56 4.3(3) . . . . ?
C41 C40 C57 N56 -176.77(19) . . . . ?
C41 C40 C58 C59 -2.6(3) . . . . ?
C57 C40 C58 C59 176.38(19) . . . . ?
C41 C40 C58 C63 176.90(19) . . . . ?
C57 C40 C58 C63 -4.1(3) . . . . ?
C40 C58 C59 C43 -0.1(3) . . . . ?
C63 C58 C59 C43 -179.61(19) . . . . ?
C40 C58 C59 C60 179.18(19) . . . . ?
C63 C58 C59 C60 -0.3(3) . . . . ?
N44 C43 C59 C58 -175.76(18) . . . . ?
C42 C43 C59 C58 4.0(3) . . . . ?
N44 C43 C59 C60 4.9(3) . . . . ?
C42 C43 C59 C60 -175.32(18) . . . . ?
C47 C46 C60 C61 -5.4(3) . . . . ?
C45 C46 C60 C61 173.04(19) . . . . ?
C47 C46 C60 C59 173.0(2) . . . . ?
C45 C46 C60 C59 -8.5(3) . . . . ?
C58 C59 C60 C46 -175.92(19) . . . . ?
C43 C59 C60 C46 3.4(3) . . . . ?
C58 C59 C60 C61 2.5(3) . . . . ?
C43 C59 C60 C61 -178.17(19) . . . . ?
C46 C60 C61 C49 -2.8(3) . . . . ?
C59 C60 C61 C49 178.74(19) . . . . ?
C46 C60 C61 C62 174.75(19) . . . . ?
C59 C60 C61 C62 -3.7(3) . . . . ?
N50 C49 C61 C60 -172.58(19) . . . . ?
C48 C49 C61 C60 11.8(3) . . . . ?
N50 C49 C61 C62 9.8(3) . . . . ?
C48 C49 C61 C62 -165.7(2) . . . . ?
C53 C52 C62 C63 -2.8(3) . . . . ?
C51 C52 C62 C63 175.3(2) . . . . ?
C53 C52 C62 C61 173.6(2) . . . . ?
C51 C52 C62 C61 -8.3(3) . . . . ?
C60 C61 C62 C52 -173.66(19) . . . . ?
C49 C61 C62 C52 3.9(3) . . . . ?
C60 C61 C62 C63 2.7(3) . . . . ?
C49 C61 C62 C63 -179.76(19) . . . . ?
C52 C62 C63 C55 -2.3(3) . . . . ?
C61 C62 C63 C55 -178.64(19) . . . . ?
C52 C62 C63 C58 175.85(19) . . . . ?
C61 C62 C63 C58 -0.5(3) . . . . ?
N56 C55 C63 C62 -174.06(19) . . . . ?
C54 C55 C63 C62 7.3(3) . . . . ?
N56 C55 C63 C58 7.8(3) . . . . ?
C54 C55 C63 C58 -170.80(19) . . . . ?
C40 C58 C63 C62 179.83(19) . . . . ?
C59 C58 C63 C62 -0.7(3) . . . . ?
C40 C58 C63 C55 -2.0(3) . . . . ?
C59 C58 C63 C55 177.47(19) . . . . ?
C45 N44 C65 C66 100.8(2) . . . . ?
C43 N44 C65 C66 -67.8(3) . . . . ?
N44 C65 C66 C67 173.9(2) . . . . ?
N44 C65 C66 C68 -62.8(3) . . . . ?
C51 N50 C70 C71 61.8(2) . . . . ?
C49 N50 C70 C71 -106.5(2) . . . . ?
N50 C70 C71 C73 71.3(3) . . . . ?
N50 C70 C71 C72 -165.5(2) . . . . ?
C57 N56 C75 C76 105.3(2) . . . . ?
C55 N56 C75 C76 -63.2(3) . . . . ?
N56 C75 C76 C77 -61.4(3) . . . . ?
N56 C75 C76 C78 177.3(2) . . . . ?
N17 C36 C37B C38 -45.3(5) . . . . ?
N17 C36 C37B C39B -145.8(4) . . . . ?

loop_
_geom_hbond_atom_site_label_D
_geom_hbond_atom_site_label_H
_geom_hbond_atom_site_label_A
_geom_hbond_distance_DH
_geom_hbond_distance_HA
_geom_hbond_distance_DA
_geom_hbond_angle_DHA
_geom_hbond_site_symmetry_A
_geom_hbond_publ_flag
C32 H32 O12 1.00 2.54 3.072(3) 112.9 . yes
C70 H70B O6 0.99 2.57 3.434(3) 145.5 2 yes
C71 H71 O51 1.00 2.46 3.032(3) 115.9 . yes

#==============================================================================
# Additional structures and associated data_? identifiers
# should be added at this point if there is more than one 
# structure analysis in the CIF.

_shelx_res_file                  
;
TITL kkw_ayo210825_01_DCM-nHx
    shelxl.res
    created by SHELXL-2018/3 at 14:02:02 on 26-Aug-2021
CELL  1.54184 11.26590 25.57580 11.44520 90.000 116.565 90.000
ZERR  4 0.00010 0.00010 0.00010 0.000 0.001 0.000
LATT -1
SYMM    -X, 1/2+Y,    -Z
SFAC O N C H
UNIT 12 12 144 156
SIZE 0.23 0.16 0.03
TEMP -180.0
L.S. 25
FMAP 2
PLAN -25
ACTA
CONF
LIST 4
WPDB -2
BOND $H
EQIV $1 -X, 1/2+Y, -Z

SHEL 17.673792 0.830009
HTAB C32 O12
HTAB C70 O6_$1
HTAB C71 O51
DFIX 1.54 0.02 C37A  C39A
DFIX 1.54 0.02 C37A  C36
DFIX 1.54 0.02 C37A  C38
DFIX 1.54 0.02 C37B  C36
DFIX 1.54 0.02 C37B  C38
DFIX 1.54 0.02 C37B  C39B

WGHT    0.077300    0.371800
FVAR       0.39219   0.58302
O6    1   -0.013981    0.153468   -0.004468    11.00000    0.02616    0.02100 =
         0.01725   -0.00323    0.00776   -0.00470
O12   1    0.323904    0.452952   -0.007499    11.00000    0.03028    0.02367 =
         0.02242    0.00594    0.01056   -0.00568
O18   1    0.446534    0.314408    0.718559    11.00000    0.04846    0.02716 =
         0.01276   -0.00011    0.00960   -0.00856
O45   1    0.183601    0.856263    0.463048    11.00000    0.02713    0.02049 =
         0.01642    0.00268    0.00764    0.00350
O51   1    0.532533    0.565209    0.422537    11.00000    0.02960    0.02748 =
         0.02091   -0.00696    0.00671    0.00800
O57   1    0.672579    0.691170    1.169885    11.00000    0.03248    0.02151 =
         0.01146    0.00100    0.00701    0.00416
N5    2    0.089970    0.176957    0.211524    11.00000    0.01760    0.01613 =
         0.01550    0.00010    0.00783   -0.00122
N11   2    0.204550    0.377210   -0.063482    11.00000    0.02246    0.01946 =
         0.01381    0.00275    0.00785    0.00042
N17   2    0.454464    0.367258    0.561866    11.00000    0.02623    0.01805 =
         0.01517   -0.00101    0.00642   -0.00429
N44   2    0.301752    0.832132    0.677333    11.00000    0.01974    0.01598 =
         0.01556   -0.00019    0.00961   -0.00037
N50   2    0.401323    0.637163    0.379065    11.00000    0.02176    0.02075 =
         0.01618   -0.00359    0.00804    0.00091
N56   2    0.678568    0.640874    1.007315    11.00000    0.01724    0.01651 =
         0.01337    0.00223    0.00535    0.00012
C1    3    0.344986    0.281956    0.503163    11.00000    0.01925    0.01956 =
         0.01388    0.00028    0.00660    0.00030
C2    3    0.307776    0.234987    0.538805    11.00000    0.02112    0.02153 =
         0.01383    0.00148    0.00735    0.00170
H2    4    0.342101    0.228006    0.638408    11.00000    0.02130
C3    3    0.227854    0.197889    0.449104    11.00000    0.01936    0.01917 =
         0.01720    0.00202    0.01031    0.00136
C4    3    0.179221    0.209611    0.313381    11.00000    0.01743    0.01602 =
         0.01497   -0.00196    0.00796    0.00110
C6    3    0.058810    0.184599    0.080086    11.00000    0.01645    0.01858 =
         0.01553   -0.00038    0.00656    0.00214
C7    3    0.108016    0.231752    0.045238    11.00000    0.01580    0.01979 =
         0.01520   -0.00029    0.00639    0.00228
C8    3    0.082505    0.240678   -0.084191    11.00000    0.01850    0.02080 =
         0.01498   -0.00068    0.00678    0.00118
H8    4    0.035911    0.214697   -0.153578    11.00000    0.03151
C9    3    0.119808    0.286589   -0.124621    11.00000    0.01652    0.02286 =
         0.01292    0.00025    0.00505    0.00203
C10   3    0.178455    0.326731   -0.030842    11.00000    0.01703    0.01979 =
         0.01448    0.00244    0.00823    0.00314
C12   3    0.295769    0.411330    0.027929    11.00000    0.01950    0.02141 =
         0.01800    0.00272    0.00973    0.00000
C13   3    0.348612    0.396549    0.165681    11.00000    0.01640    0.01959 =
         0.01750    0.00181    0.00712    0.00124
C14   3    0.442635    0.427730    0.262137    11.00000    0.01905    0.01913 =
         0.02257    0.00272    0.00990   -0.00055
H14   4    0.482603    0.456772    0.238326    11.00000    0.02553
C15   3    0.489976    0.417383    0.394896    11.00000    0.01810    0.01693 =
         0.02147   -0.00067    0.00756   -0.00045
C16   3    0.430004    0.375422    0.431450    11.00000    0.01891    0.01839 =
         0.01392    0.00116    0.00625    0.00372
C18   3    0.419554    0.320818    0.603089    11.00000    0.02818    0.01963 =
         0.01526    0.00241    0.00717   -0.00095
C19   3    0.303561    0.292708    0.371546    11.00000    0.01529    0.01730 =
         0.01423   -0.00032    0.00687    0.00212
C20   3    0.221688    0.256602    0.276320    11.00000    0.01408    0.01824 =
         0.01488    0.00026    0.00771    0.00155
C21   3    0.182001    0.268058    0.140891    11.00000    0.01388    0.01836 =
         0.01353   -0.00076    0.00727    0.00334
C22   3    0.219093    0.315580    0.102910    11.00000    0.01637    0.01851 =
         0.01546    0.00034    0.00854    0.00168
C23   3    0.303054    0.351356    0.200717    11.00000    0.01530    0.01707 =
         0.01599    0.00186    0.00715    0.00309
C24   3    0.345448    0.340652    0.334958    11.00000    0.01438    0.01863 =
         0.01691   -0.00068    0.00771    0.00015
C25   3    0.206415    0.148476    0.510743    11.00000    0.02643    0.02349 =
         0.01547    0.00282    0.00701   -0.00295
AFIX 137
H25A  4    0.232313    0.117977    0.475594    11.00000   -1.20000
H25B  4    0.112520    0.145613    0.490788    11.00000   -1.20000
H25C  4    0.260574    0.149948    0.605628    11.00000   -1.20000
AFIX   0
C26   3    0.008850    0.136552    0.234750    11.00000    0.02139    0.01618 =
         0.01979    0.00052    0.00948   -0.00303
AFIX  23
H26A  4    0.067226    0.114494    0.309549    11.00000   -1.20000
H26B  4   -0.032520    0.113788    0.156807    11.00000   -1.20000
AFIX   0
C27   3   -0.099745    0.160409    0.263319    11.00000    0.02264    0.02586 =
         0.01850    0.00194    0.01072   -0.00171
AFIX  13
H27   4   -0.057310    0.183935    0.340944    11.00000   -1.20000
AFIX   0
C28   3   -0.172354    0.116390    0.296052    11.00000    0.02912    0.04111 =
         0.03290    0.00588    0.01781   -0.00688
AFIX 137
H28A  4   -0.212714    0.092580    0.221380    11.00000   -1.20000
H28B  4   -0.241750    0.131401    0.315238    11.00000   -1.20000
H28C  4   -0.109005    0.097054    0.372457    11.00000   -1.20000
AFIX   0
C29   3   -0.197518    0.192499    0.147502    11.00000    0.02359    0.03693 =
         0.02743    0.00580    0.01449    0.00696
AFIX 137
H29A  4   -0.241537    0.169673    0.071309    11.00000   -1.20000
H29B  4   -0.149512    0.220201    0.127244    11.00000   -1.20000
H29C  4   -0.264171    0.208190    0.169724    11.00000   -1.20000
AFIX   0
C30   3    0.106315    0.287032   -0.262543    11.00000    0.03012    0.02114 =
         0.01485    0.00083    0.00966    0.00189
AFIX 137
H30A  4    0.110781    0.251122   -0.290190    11.00000   -1.20000
H30B  4    0.178555    0.307676   -0.264779    11.00000   -1.20000
H30C  4    0.020892    0.302583   -0.321775    11.00000   -1.20000
AFIX   0
C31   3    0.120629    0.402444   -0.190703    11.00000    0.02854    0.02181 =
         0.01468    0.00370    0.01042    0.00195
AFIX  23
H31A  4    0.069732    0.375215   -0.255200    11.00000   -1.20000
H31B  4    0.178402    0.420345   -0.222673    11.00000   -1.20000
AFIX   0
C32   3    0.023899    0.442172   -0.180690    11.00000    0.02594    0.01852 =
         0.01722    0.00030    0.00707    0.00109
AFIX  13
H32   4    0.074401    0.466750   -0.107071    11.00000   -1.20000
AFIX   0
C33   3   -0.082267    0.414654   -0.154493    11.00000    0.03135    0.02824 =
         0.02644    0.00280    0.01683    0.00413
AFIX 137
H33A  4   -0.039539    0.393847   -0.074407    11.00000   -1.20000
H33B  4   -0.134886    0.391655   -0.228096    11.00000   -1.20000
H33C  4   -0.140441    0.440817   -0.144179    11.00000   -1.20000
AFIX   0
C34   3   -0.037270    0.473161   -0.308958    11.00000    0.02879    0.02172 =
         0.02341    0.00322    0.00902    0.00220
AFIX 137
H34A  4   -0.082699    0.449082   -0.382218    11.00000   -1.20000
H34B  4    0.032990    0.491673   -0.320385    11.00000   -1.20000
H34C  4   -0.101179    0.498524   -0.306212    11.00000   -1.20000
AFIX   0
C35   3    0.609409    0.448174    0.486834    11.00000    0.02378    0.02203 =
         0.02663   -0.00024    0.00764   -0.00451
AFIX 137
H35A  4    0.656895    0.461558    0.439259    11.00000   -1.20000
H35B  4    0.668486    0.425458    0.558113    11.00000   -1.20000
H35C  4    0.580506    0.477527    0.522912    11.00000   -1.20000
AFIX   0
C36   3    0.485802    0.411314    0.654632    11.00000    0.05319    0.02840 =
         0.01523   -0.00681    0.01542   -0.01899
PART 1
AFIX  23
H36B  4    0.572744    0.426493    0.671174    10.50000    0.01195
H36A  4    0.492094    0.398395    0.738754    10.50000    0.06418
PART 2
AFIX  23
H36C  4    0.556675    0.399779    0.739907    10.50000    0.04208
H36D  4    0.522683    0.440110    0.623045    10.50000    0.07381
PART 1
AFIX   0
C37A  3    0.370332    0.456737    0.595603    10.50000    0.03839    0.02066 =
         0.01954   -0.00669    0.02251   -0.00419
AFIX  13
H37A  4    0.389024    0.483783    0.542916    10.50000   -1.20000
PART 0
AFIX   0
C38   3    0.245445    0.440302    0.540098    11.00000    0.10189    0.10047 =
         0.04378    0.01126    0.04018    0.06369
PART 1
AFIX 137
H38A  4    0.231542    0.415967    0.598976    10.50000   -1.50000
H38B  4    0.226773    0.422487    0.457875    10.50000   -1.50000
H38C  4    0.185775    0.470314    0.522447    10.50000   -1.50000
PART 2
AFIX 137
H38D  4    0.259677    0.468109    0.488799    10.50000   -1.50000
H38E  4    0.172820    0.450220    0.560590    10.50000   -1.50000
H38F  4    0.222536    0.407756    0.489572    10.50000   -1.50000
PART 1
AFIX   0
C39A  3    0.428721    0.476231    0.771677    10.50000    0.08731    0.02287 =
         0.05926   -0.02080    0.05413   -0.01798
AFIX 137
H39A  4    0.497226    0.451754    0.828336    10.50000   -1.50000
H39B  4    0.353649    0.475408    0.793034    10.50000   -1.50000
H39C  4    0.465630    0.511660    0.785157    10.50000   -1.50000
PART 2
AFIX   0
C39B  3    0.392441    0.496507    0.702371    10.50000    0.05420    0.02999 =
         0.03023   -0.00851    0.03083   -0.00913
AFIX 137
H39D  4    0.485188    0.507470    0.735208    10.50000   -1.50000
H39E  4    0.360661    0.505077    0.767008    10.50000   -1.50000
H39F  4    0.338072    0.514788    0.620372    10.50000   -1.50000
PART 0
AFIX   0
C40   3    0.560998    0.724450    0.956238    11.00000    0.01845    0.01723 =
         0.01538   -0.00006    0.00852   -0.00261
C41   3    0.526872    0.771002    0.997111    11.00000    0.01979    0.01827 =
         0.01379   -0.00153    0.00799   -0.00212
H41   4    0.565295    0.776148    1.091664    11.00000    0.01596
C42   3    0.446939    0.808868    0.911264    11.00000    0.02063    0.01737 =
         0.01616   -0.00040    0.00998   -0.00218
C43   3    0.392901    0.798747    0.774312    11.00000    0.01632    0.01633 =
         0.01660    0.00061    0.00943   -0.00226
C45   3    0.261976    0.825453    0.543571    11.00000    0.01901    0.01717 =
         0.01553    0.00142    0.00739   -0.00085
C46   3    0.312119    0.779972    0.503384    11.00000    0.01909    0.01887 =
         0.01774   -0.00109    0.00897   -0.00255
C47   3    0.282071    0.772701    0.372377    11.00000    0.02089    0.01988 =
         0.01561    0.00183    0.00657   -0.00071
H47   4    0.240035    0.799811    0.313798    11.00000    0.02163
C48   3    0.316659    0.727685    0.327113    11.00000    0.02147    0.02319 =
         0.01497   -0.00230    0.00756   -0.00295
C49   3    0.377011    0.686527    0.417753    11.00000    0.01825    0.02055 =
         0.01673   -0.00193    0.00855   -0.00133
C51   3    0.500110    0.604093    0.464003    11.00000    0.02018    0.02401 =
         0.01776   -0.00342    0.00744    0.00077
C52   3    0.554893    0.616215    0.603532    11.00000    0.01944    0.02017 =
         0.01718   -0.00169    0.00806   -0.00170
C53   3    0.649224    0.583885    0.695387    11.00000    0.01980    0.01793 =
         0.02094   -0.00443    0.01029   -0.00081
H53   4    0.686364    0.556100    0.666330    11.00000    0.02463
C54   3    0.698756    0.590786    0.829729    11.00000    0.01921    0.01775 =
         0.01808    0.00077    0.00879   -0.00189
C55   3    0.645317    0.632628    0.874539    11.00000    0.01577    0.01601 =
         0.01503   -0.00071    0.00712   -0.00390
C57   3    0.641396    0.685605    1.052899    11.00000    0.01819    0.01806 =
         0.01643   -0.00017    0.00815   -0.00244
C58   3    0.516025    0.715251    0.823296    11.00000    0.01283    0.01714 =
         0.01541    0.00017    0.00723   -0.00181
C59   3    0.432226    0.752398    0.732567    11.00000    0.01762    0.01784 =
         0.01637    0.00035    0.00903   -0.00355
C60   3    0.387891    0.742736    0.595455    11.00000    0.01461    0.01823 =
         0.01576   -0.00147    0.00798   -0.00272
C61   3    0.423068    0.696244    0.552697    11.00000    0.01963    0.01816 =
         0.01713   -0.00186    0.00979   -0.00343
C62   3    0.509948    0.659569    0.646118    11.00000    0.01571    0.01704 =
         0.01722   -0.00124    0.00915   -0.00160
C63   3    0.556740    0.668401    0.781369    11.00000    0.01590    0.01658 =
         0.01668   -0.00065    0.00825   -0.00514
C64   3    0.432445    0.858522    0.976306    11.00000    0.02986    0.02073 =
         0.01456   -0.00163    0.00880    0.00321
AFIX 137
H64A  4    0.455684    0.888776    0.938139    11.00000   -1.20000
H64B  4    0.491816    0.856963    1.070171    11.00000   -1.20000
H64C  4    0.340472    0.861896    0.962616    11.00000   -1.20000
AFIX   0
C65   3    0.220651    0.870509    0.707145    11.00000    0.02491    0.01467 =
         0.01890   -0.00015    0.01107    0.00296
AFIX  23
H65A  4    0.174397    0.893700    0.630765    11.00000   -1.20000
H65B  4    0.279738    0.892474    0.781804    11.00000   -1.20000
AFIX   0
C66   3    0.118109    0.843884    0.740444    11.00000    0.02324    0.02792 =
         0.02415   -0.00314    0.01449   -0.00105
AFIX  13
H66   4    0.165666    0.819215    0.814689    11.00000   -1.20000
AFIX   0
C67   3    0.048827    0.885250    0.784439    11.00000    0.03091    0.04632 =
         0.03603   -0.00889    0.02096    0.00437
AFIX 137
H67A  4    0.005550    0.910853    0.714333    11.00000   -1.20000
H67B  4    0.114433    0.903001    0.862533    11.00000   -1.20000
H67C  4   -0.017949    0.868433    0.804675    11.00000   -1.20000
AFIX   0
C68   3    0.018773    0.812524    0.623822    11.00000    0.02671    0.03869 =
         0.03373   -0.00903    0.01703   -0.00939
AFIX 137
H68A  4    0.066212    0.785913    0.599416    11.00000   -1.20000
H68B  4   -0.028216    0.836094    0.549789    11.00000   -1.20000
H68C  4   -0.045301    0.795480    0.647567    11.00000   -1.20000
AFIX   0
C69   3    0.299456    0.727440    0.187861    11.00000    0.03259    0.02720 =
         0.01478    0.00046    0.01050    0.00071
AFIX 137
H69A  4    0.368426    0.705593    0.182710    11.00000   -1.20000
H69B  4    0.306977    0.763236    0.161348    11.00000   -1.20000
H69C  4    0.211851    0.713334    0.129569    11.00000   -1.20000
AFIX   0
C70   3    0.307610    0.612060    0.254589    11.00000    0.02333    0.02522 =
         0.01543   -0.00535    0.00541    0.00086
AFIX  23
H70A  4    0.357621    0.598758    0.208341    11.00000   -1.20000
H70B  4    0.243390    0.638462    0.197956    11.00000   -1.20000
AFIX   0
C71   3    0.231953    0.566739    0.278596    11.00000    0.02697    0.02467 =
         0.02501    0.00088   -0.00034   -0.00174
AFIX  13
H71   4    0.297041    0.544021    0.349357    11.00000   -1.20000
AFIX   0
C72   3    0.166435    0.534559    0.153183    11.00000    0.03187    0.02785 =
         0.04265   -0.01017   -0.00285    0.00224
AFIX 137
H72A  4    0.108131    0.557141    0.081145    11.00000   -1.20000
H72B  4    0.114104    0.506324    0.165190    11.00000   -1.20000
H72C  4    0.235050    0.519574    0.132781    11.00000   -1.20000
AFIX   0
C73   3    0.131480    0.587139    0.321947    11.00000    0.04018    0.05266 =
         0.04298   -0.00630    0.02154   -0.01613
AFIX 137
H73A  4    0.087207    0.557609    0.340639    11.00000   -1.20000
H73B  4    0.065369    0.608599    0.252296    11.00000   -1.20000
H73C  4    0.176968    0.608386    0.400908    11.00000   -1.20000
AFIX   0
C74   3    0.812094    0.555133    0.912932    11.00000    0.02623    0.02149 =
         0.02297    0.00324    0.01101    0.00555
AFIX 137
H74A  4    0.886145    0.576093    0.975323    11.00000   -1.20000
H74B  4    0.841162    0.535440    0.856880    11.00000   -1.20000
H74C  4    0.782516    0.530734    0.960582    11.00000   -1.20000
AFIX   0
C75   3    0.731808    0.598225    1.104483    11.00000    0.02703    0.01991 =
         0.01668    0.00511    0.00812    0.00582
AFIX  23
H75A  4    0.755159    0.612374    1.192607    11.00000   -1.20000
H75B  4    0.813842    0.584314    1.104546    11.00000   -1.20000
AFIX   0
C76   3    0.631451    0.553733    1.074959    11.00000    0.04000    0.02010 =
         0.03529    0.00478    0.02495    0.00090
AFIX  13
H76   4    0.607941    0.539649    0.985775    11.00000   -1.20000
AFIX   0
C77   3    0.505739    0.572729    1.079624    11.00000    0.04373    0.03172 =
         0.07000   -0.00076    0.03861   -0.00774
AFIX 137
H77A  4    0.442177    0.543838    1.057295    11.00000   -1.20000
H77B  4    0.466554    0.601266    1.016823    11.00000   -1.20000
H77C  4    0.527468    0.585326    1.167760    11.00000   -1.20000
AFIX   0
C78   3    0.695860    0.510406    1.175094    11.00000    0.07306    0.03003 =
         0.06352    0.01911    0.04348    0.00853
AFIX 137
H78A  4    0.633210    0.481378    1.156561    11.00000   -1.20000
H78B  4    0.719970    0.524005    1.262893    11.00000   -1.20000
H78C  4    0.775804    0.497981    1.170198    11.00000   -1.20000
PART 2
AFIX   0
C37B  3    0.381125    0.431660    0.675833    10.50000    0.05492    0.02853 =
         0.03524   -0.00732    0.02988   -0.00242
AFIX  13
H37B  4    0.365825    0.411699    0.743009    10.50000   -1.20000
PART 0

AFIX   0
HKLF 4


REM  kkw_ayo210825_01_DCM-nHx
REM wR2 = 0.1035, GooF = S = 1.041, Restrained GooF = 1.068 for all data
REM R1 = 0.0383 for 10048 Fo > 4sig(Fo) and 0.0391 for all 10360 data
REM 823 parameters refined using 7 restraints

END

WGHT      0.0773      0.3718

REM Highest difference peak  0.379,  deepest hole -0.294,  1-sigma level  0.050
Q1    1   0.0957  0.1071  0.6394  11.00000  0.05    0.38
Q2    1   0.0126  0.1217  0.5044  11.00000  0.05    0.34
Q3    1   0.7133  0.4067  0.9235  11.00000  0.05    0.34
Q4    1   0.2250  0.3555  0.4356  11.00000  0.05    0.34
Q5    1   0.7810  0.3840  1.0431  11.00000  0.05    0.31
Q6    1  -0.0907  0.1910 -0.0776  11.00000  0.05    0.28
Q7    1   0.7383  0.4498  0.8821  11.00000  0.05    0.27
Q8    1   0.6171  0.3741  0.8272  11.00000  0.05    0.26
Q9    1   0.1126  0.3289  0.2270  11.00000  0.05    0.26
Q10   1  -0.1192  0.0633  0.4640  11.00000  0.05    0.26
Q11   1  -0.1238  0.3169 -0.3808  11.00000  0.05    0.25
Q12   1   0.5928  0.3262  0.8682  11.00000  0.05    0.25
Q13   1   0.5762  0.1528  0.1041  11.00000  0.05    0.25
Q14   1  -0.0665  0.0888  0.4234  11.00000  0.05    0.24
Q15   1   0.0858  0.9528  0.8990  11.00000  0.05    0.24
Q16   1  -0.0633  0.2815 -0.3814  11.00000  0.05    0.24
Q17   1   0.0406  0.3670 -0.3360  11.00000  0.05    0.24
Q18   1   0.8014  0.6869  1.3211  11.00000  0.05    0.24
Q19   1  -0.2589  0.1427 -0.1105  11.00000  0.05    0.24
Q20   1   0.0197  0.3767 -0.4635  11.00000  0.05    0.23
Q21   1   0.6358  0.3153  1.0014  11.00000  0.05    0.23
Q22   1  -0.2226  0.1328  0.0198  11.00000  0.05    0.23
Q23   1   0.8939  0.2701  0.9028  11.00000  0.05    0.23
Q24   1   0.1959  0.3721  0.2011  11.00000  0.05    0.23
Q25   1   0.2424  0.6900  0.2670  11.00000  0.05    0.23
;

_shelx_res_checksum              51108

#==============================================================================
#     End of CIF
#==============================================================================
_exptl_crystal_recrystallization_method 
'Re-crystallisation from solvent: dichloromethane/n-hexane'
